# Supplementary material for: Validation of a light-scattering PM2.5 sensor monitor based on the long-term gravimetric measurements in field tests
Source: PLoS One. 2017 Nov 9;12(11):e0185700. doi: 10.1371/journal.pone.0185700 (PMC5679553; doi:10.1371/journal.pone.0185700)
Supplement: S1 File — (XLSX) [file pone.0185700.s001.xlsx]

## Sheet: 75pairs
date	place	day	indoor/outdoor	gravimetric(μg/m3)	QT50(μg/m3)	MicroPEM(μg/m3)	Temp(℃）	RH（%）
2015.07	office	weekday	indoor	31.221	46.04	38.52	27.85	67.68
2015.08	office	weekday	indoor	43.7181	25.34	25.05	29.36	62.93
2015.08	office	weekday	outdoor	32.4423	46.19	NA	28.68	69.93
2015.09	office	weekday	outdoor	22.0542	18.28	NA	25.85	63.96
2015.10	office	weekday	indoor	59.7369	50.92	49.79	24.95	50.46
2015.10	office	weekday	outdoor	78.4321	90.12	NA	19.13	60.86
2015.12	office	weekday	indoor	47.9309	45.69	55.4123	15.4	66.98
2016.01	office	weekday	indoor	48.7893	70.69	38.4253	16.8	52.92
2016.01	office	weekday	outdoor	74.4608	97.71	NA	8.86	68.85
2016.02	office	weekday	indoor	24.1425	24.0058	17.6139	14.4194	52.8167
2016.02	office	weekday	outdoor	45.1575	58.2766	NA	5.66707	71.2681
2015.07	office	weekend	outdoor	51.4524	96.27	NA	23.18	74.3
2015.08	office	weekend	indoor	23.5397	27.93	27.71	32.23	62.99
2015.08	office	weekend	outdoor	32.3218	36.95	NA	30.28	66.3
2015.09	office	weekend	indoor	15.9993	27.54	17.85	27.9	50.47
2015.09	office	weekend	outdoor	30.1197	44.68	NA	22.42	62.33
2015.10	office	weekend	indoor	26.5047	26.29	19.95	26.22	54.94
2015.12	office	weekend	indoor	95.7737	135.08	142.257	14.06	57.56
2016.01	office	weekend	indoor	29.697	26.45	28.1276	15.34	54.32
2016.01	office	weekend	outdoor	82.0199	92.94	NA	7.56	69.09
2016.02	office	weekend	indoor	33.6185	53.2997	35.2074	15.4823	44.049
2016.02	office	weekend	outdoor	67.491	88.5228	NA	6.97095	62.2925
2015.07	apartment	weekday	indoor	18.6888	28.67	21.53	23.62	80.85
2015.07	apartment	weekday	outdoor	20.3249	44.08	NA	22.15	86.18
2015.08	apartment	weekday	outdoor	20.6731	65.15	NA	28.7	68.81
2015.09	apartment	weekday	indoor	10.4256	24.17	26.57	27.02	69.76
2015.09	apartment	weekday	outdoor	38.6245	38.98	29.95	25.95	74.03
2015.11	apartment	weekday	indoor	38.2962	52.5377	33.8683	17.3025	51.6096
2015.11	apartment	weekday	outdoor	60.1132	51.283	52.8291	7.18371	62.994
2015.12	apartment	weekday	indoor	68.3539	84.6	40.603	17.5872	54.1773
2015.12	apartment	weekday	outdoor	71.2151	86.6833	67.8488	11.7057	61.8579
2016.01	apartment	weekday	indoor	52.7276	111.546	47.1905	6.97157	72.6157
2016.01	apartment	weekday	outdoor	63.5568	77.921	67.6507	18.3265	58.4467
2016.02	apartment	weekday	indoor	21.8109	49.4889	37.6265	18.0111	51.4333
2016.02	apartment	weekday	outdoor	48.2905	75.2188	54.4152	9.25	62.226
2015.07	apartment	weekend	indoor	38.1151	87.38	39.6	25.01	72.27
2015.07	apartment	weekend	outdoor	16.9009	75.38	NA	21.48	78.5
2015.08	apartment	weekend	indoor	13.7699	15	NA	26.81	68.44
2015.08	apartment	weekend	outdoor	9.07853	37.64	NA	25.06	85.47
2015.09	apartment	weekend	indoor	35.8535	34.4	34.6	32.45	63.51
2015.09	apartment	weekend	outdoor	42.9426	59.31	34.56	27.8	65.07
2015.11	apartment	weekend	indoor	32.0471	37.0086	27.5734	19.0345	81.0503
2015.11	apartment	weekend	outdoor	30.249	50.6289	34.0484	16.4204	90.1936
2015.12	apartment	weekend	indoor	57.0743	59.7473	40.01	17.4553	57.329
2015.12	apartment	weekend	outdoor	57.6086	89.9916	72.2562	9.24014	75.4886
2016.01	apartment	weekend	indoor	62.1347	104.247	59.4762	8.66341	64.6439
2016.01	apartment	weekend	outdoor	83.0705	57.8559	98.7369	17.5189	54.3063
2016.02	apartment	weekend	indoor	46.0663	58.2671	50.8042	16.2373	52.7926
2016.02	apartment	weekend	outdoor	62.2775	99.0512	64.6682	12.9036	59.1295
2015.07	home	weekday	indoor	26.3268	23.26	21.37	27.62	67.97
2015.07	home	weekday	outdoor	28.9844	31.97	NA	31.62	62.99
2015.08	home	weekday	indoor	64.3132	106.82	NA	27.75	69.67
2015.08	home	weekday	outdoor	78.4046	121.02	83.74	26.54	74.33
2015.09	home	weekday	indoor	20.3417	19.21	11.65	25.83	61.86
2015.09	home	weekday	outdoor	15.7373	23.49	NA	25.37	63.94
2015.10	home	weekday	indoor	46.1822	89.4781	NA	25.2132	64.9948
2015.10	home	weekday	outdoor	57.804	93.3621	NA	22.331	72.4543
2015.11	home	weekday	indoor	45.5965	87.196	63.7817	20.133	64.0325
2015.11	home	weekday	outdoor	66.046	111.04	131.88	15.8016	76.228
2015.12	home	weekday	indoor	71.2866	101.99	78.8305	20.8583	61.3147
2015.12	home	weekday	outdoor	159.817	315.921	214.093	9.63893	78.0685
2016.01	home	weekday	indoor	65.6358	91.1963	66.6171	21.0827	50.2531
2016.02	home	weekday	outdoor	49.7389	78.0125	57.7003	7.24062	61.7594
2015.07	home	weekend	indoor	28.0493	27.29	26.11	26.85	66.13
2015.07	home	weekend	outdoor	37.8133	45.75	NA	30.02	73.33
2015.08	home	weekend	indoor	41.1871	93.68	53.97	26.99	72.45
2015.08	home	weekend	outdoor	56.3616	93.07	63.75	25.27	79.02
2015.09	home	weekend	indoor	26.4402	30.05	31.76	25.44	67.24
2015.09	home	weekend	outdoor	16.784	34.01	30.92	23.45	71.9
2015.11	home	weekend	indoor	63.0271	135.049	102.877	19.5128	66.9148
2015.12	home	weekend	indoor	49.424	34.5275	35.7121	19.9973	57.7718
2016.01	home	weekend	indoor	54.6272	78.2457	70.0877	21.7687	53.1997
2016.01	home	weekend	outdoor	105.581	192.374	131.701	7.98588	68.7271
2016.02	home	weekend	indoor	53.3914	41.6496	30.2712	20.1849	45.6239
2016.02	home	weekend	outdoor	57.407	95.4387	41.7242	7.17925	61.4222

## Sheet: 54pairs
gravimetric(ug/m3)	QT50(ug/m3)	Temp	RH	MicroPEM(ug/m3)	place	date	day	indoor/outdoor	prediction value
31.221	46.04	27.85	67.68	38.52	office	2015.07	workday	indoor	32.1143
43.7181	25.34	29.36	62.93	25.05	office	2015.08	workday	indoor	24.2755
47.9309	45.69	15.4	66.98	55.4123	office	2015.12	workday	indoor	37.3734
48.7893	70.69	16.8	52.92	38.4253	office	2016.1	workday	indoor	55.9647
24.1425	24.0058	14.4194	52.8167	17.6139	office	2016.2	workday	indoor	35.044
59.7369	50.92	24.95	50.46	49.79	office	2015.10	workday	indoor	44.6603
23.5397	27.93	32.23	62.99	27.71	office	2015.08	weekend	indoor	24.296
15.9993	27.54	27.9	50.47	17.85	office	2015.09	weekend	indoor	32.4687
95.7737	135.08	14.06	57.56	142.257	office	2015.12	weekend	indoor	84.8951
29.697	26.45	15.34	54.32	28.1276	office	2016.1	weekend	indoor	35.0268
33.6185	53.2997	15.4823	44.049	35.2074	office	2016.2	weekend	indoor	53.0012
26.5047	26.29	26.22	54.94	19.95	office	2015.10	weekend	indoor	30.2076
18.6888	28.67	23.62	80.85	21.53	apartment	2015.07	workday	indoor	18.7272
10.4256	24.17	27.02	69.76	26.57	apartment	2015.09	workday	indoor	21.0763
38.2962	52.5377	17.3025	51.6096	33.8683	apartment	2015.11	workday	indoor	47.9196
68.3539	84.6	17.5872	54.1773	40.603	apartment	2015.12	workday	indoor	61.5201
52.7276	111.546	6.97157	72.6157	47.1905	apartment	2016.1	workday	indoor	68.7777
21.8109	49.4889	18.0111	51.4333	37.6265	apartment	2016.2	workday	indoor	46.2919
38.6245	38.98	25.95	74.03	29.95	apartment	2015.09	workday	outdoor	26.2211
60.1132	51.283	7.18371	62.994	52.8291	apartment	2015.11	workday	outdoor	45.4386
71.2151	86.6833	11.7057	61.8579	67.8488	apartment	2015.12	workday	outdoor	60.8395
63.5568	77.921	18.3265	58.4467	67.6507	apartment	2016.1	workday	outdoor	55.8309
48.2905	75.2188	9.25	62.226	54.4152	apartment	2016.2	workday	outdoor	56.2542
38.1151	87.38	25.01	72.27	39.6	apartment	2015.07	weekend	indoor	50.2782
35.8535	34.4	32.45	63.51	34.6	apartment	2015.09	weekend	indoor	26.9735
32.0471	37.0086	19.0345	81.0503	27.5734	apartment	2015.11	weekend	indoor	24.4026
57.0743	59.7473	17.4553	57.329	40.01	apartment	2015.12	weekend	indoor	48.232
62.1347	104.247	8.66341	64.6439	59.4762	apartment	2016.1	weekend	indoor	68.8613
46.0663	58.2671	16.2373	52.7926	50.8042	apartment	2016.2	weekend	indoor	50.4215
42.9426	59.31	27.8	65.07	34.56	apartment	2015.09	weekend	outdoor	39.747
30.249	50.6289	16.4204	90.1936	34.0484	apartment	2015.11	weekend	outdoor	27.0469
57.6086	89.9916	9.24014	75.4886	72.2562	apartment	2015.12	weekend	outdoor	56.2121
83.0705	57.8559	17.5189	54.3063	98.7369	apartment	2016.1	weekend	outdoor	48.9101
62.2775	99.0512	12.9036	59.1295	64.6682	apartment	2016.2	weekend	outdoor	67.6039
26.3268	23.26	27.62	67.97	21.37	home	2015.07	workday	indoor	21.3483
20.3417	19.21	25.83	61.86	11.65	home	2015.09	workday	indoor	23.3915
45.5965	87.196	20.133	64.0325	63.7817	home	2015.11	workday	indoor	56.5129
71.2866	101.99	20.8583	61.3147	78.8305	home	2015.12	workday	indoor	64.6041
65.6358	91.1963	21.0827	50.2531	66.6171	home	2016.1	workday	indoor	65.2693
78.4046	121.02	26.54	74.33	83.74	home	2015.08	workday	outdoor	64.3822
66.046	111.04	15.8016	76.228	131.88	home	2015.11	workday	outdoor	63.0511
159.817	315.921	9.63893	78.0685	214.093	home	2015.12	workday	outdoor	160.877
49.7389	78.0125	7.24062	61.7594	57.7003	home	2016.2	workday	outdoor	58.629
28.0493	27.29	26.85	66.13	26.11	home	2015.07	weekend	indoor	24.5247
41.1871	93.68	26.99	72.45	53.97	home	2015.08	weekend	indoor	52.3405
26.4402	30.05	25.44	67.24	31.76	home	2015.09	weekend	indoor	25.8094
63.0271	135.049	19.5128	66.9148	102.877	home	2015.11	weekend	indoor	77.7369
49.424	34.5275	19.9973	57.7718	35.7121	home	2015.12	weekend	indoor	35.1133
54.6272	78.2457	21.7687	53.1997	70.0877	home	2016.1	weekend	indoor	57.3511
53.3914	41.6496	20.1849	45.6239	30.2712	home	2016.2	weekend	indoor	44.7865
56.3616	93.07	25.27	79.02	63.75	home	2015.08	weekend	outdoor	49.2897
16.784	34.01	23.45	71.9	30.92	home	2015.09	weekend	outdoor	26.0227
105.581	192.374	7.98588	68.7271	131.701	home	2016.1	weekend	outdoor	108.404
57.407	95.4387	7.17925	61.4222	41.7242	home	2016.2	weekend	outdoor	67.0219

## Sheet: Figure2
time	gravimetric	QT50	MicroPEM
2015/07	31.221	46.04	38.52
	18.6888	28.67	21.53
	38.1151	87.38	39.6
	26.3268	23.26	21.37
	28.0493	27.29	26.11
	43.7181	25.34	25.05
2015/08	23.5397	27.93	27.71
	41.1871	93.68	53.97
	78.4046	121.02	83.74
	56.3616	93.07	63.75
	15.9993	27.54	17.85
	10.4256	24.17	26.57
2015/09	35.8535	34.4	34.6
	20.3417	19.21	11.65
	26.4402	30.05	31.76
	38.6245	38.98	29.95
	42.9426	59.31	34.56
	16.784	34.01	30.92
2015/10	59.7369	50.92	49.79
	26.5047	26.29	19.95
	38.2962	52.5377	33.8683
	32.0471	37.0086	27.5734
	45.5965	87.196	63.7817
	63.0271	135.049	102.877
2015/11	60.1132	51.283	52.8291
	30.249	50.6289	34.0484
	66.046	111.04	131.88
	47.9309	45.69	55.4123
	95.7737	135.08	142.257
	68.3539	84.6	40.603
2015/12	57.0743	59.7473	40.01
	71.2866	101.99	78.8305
	49.424	34.5275	35.7121
	71.2151	86.6833	67.8488
	57.6086	89.9916	72.2562
	159.817	315.921	214.093
2016/1	48.7893	70.69	38.4253
	29.697	26.45	28.1276
	52.7276	111.546	47.1905
	62.1347	104.247	59.4762
	65.6358	91.1963	66.6171
	54.6272	78.2457	70.0877
	63.5568	77.921	67.6507
2016/2	83.0705	57.8559	98.7369
	105.581	192.374	131.701
	24.1425	24.0058	17.6139
	33.6185	53.2997	35.2074
	21.8109	49.4889	37.6265
	46.0663	58.2671	50.8042
	53.3914	41.6496	30.2712
	48.2905	75.2188	54.4152
	62.2775	99.0512	64.6682
	49.7389	78.0125	57.7003
	57.407	95.4387	41.7242

## Sheet: Figure3
RH	MicroPEM	QT-50	QT-50 calibrated by model			RH（%）	Gravimetric
67.4286	98.9417	111.643	71.4195			67.68	31.221
68.1176	87.5056	101.412	65.337			74.3	51.4524
69.5294	79.3528	103.706	65.6719			80.85	18.6888
67.7059	72.8278	97.8235	63.4624			86.18	20.3249
66.2941	72.6889	93.0588	61.4957			72.27	38.1151
65.1176	61.8139	96.2353	63.9429			78.5	16.9009
64	57.1722	92.1765	62.1419			67.97	26.3268
67.8824	53.1611	82.5882	55.0812			62.99	28.9844
71.1765	50.8833	64.1176	43.2617			66.13	28.0493
73.8824	48.7	56.0588	37.2804			73.33	37.8133
75.0588	43.3556	41.5294	28.6231			62.93	43.7181
75.7647	41.8528	37.7059	26.1355			69.93	32.4423
76.6471	40.8056	28.4118	20.6858			62.99	23.5397
76.5294	37.8111	26.4118	19.5676			66.3	32.3218
73.8125	32.9444	28.8125	22.2526			68.81	20.6731
69.4375	38.2444	54.0625	38.1884			68.44	13.7699
65.3125	58.1528	77.4375	53.2108			85.47	9.07853
66.6875	70.7472	64.4375	45.3937			69.67	64.3132
69	81.1556	45.9375	34.1531			74.33	78.4046
70	77.725	36.3125	28.5051			72.45	41.1871
69.9375	73.2972	34.625	27.7056			79.02	56.3616
67.7647	65.3278	45.1176	34.5238			63.96	22.0542
65.875	56.8167	52	39.1273			50.47	15.9993
65	51.5778	55	41.326			62.33	30.1197
64.1875	50.1583	50.375	39.262			69.76	10.4256
64	48.9417	53.9375	41.0473			74.03	38.6245
63.75	48.6333	50	39.0575			63.51	35.8535
67	44.8972	51.25	38.2225			65.07	42.9426
70.2941	38.2333	39.2941	30.1176			61.86	20.3417
70.5	32.1056	32.5	26.3065			63.94	15.7373
70.7	28.6861	21.2	20.0616			67.24	26.4402
70.5556	25.5222	21.2222	20.1687			71.9	16.784
71	22.8472	18.4444	18.3734			50.46	59.7369
71.1111	20.6917	17.1111	17.7077			60.86	78.4321
71.3333	18.7028	16.3333	17.3122			54.94	26.5047
71.4444	17.4444	14.5556	16.3631			64.9948	46.1822
71.8889	16.8917	14.7778	16.1909			72.4543	57.804
71.4	16.5083	15.5	16.7875			51.6096	38.2962
69.7778	19.5889	22.4444	21.3417			62.994	60.1132
62.5556	34.25	44.1111	38.4589			81.0503	32.0471
62.3333	37.1167	41.6667	37.4113			90.1936	30.249
64.2222	43.9861	53.8889	42.7807			64.0325	45.5965
60.5556	47.2	47.8889	42.1189			76.228	66.046
63.7778	48.1444	58.6667	45.9152			66.9148	63.0271
66.4	41.0889	45.6	37.2494			66.98	47.9309
69.4444	28.9389	31.7778	27.3823			57.56	95.7737
68	23.4389	23.6667	23.5587			54.1773	68.3539
68	19.9944	22.8889	23.1379			61.8579	71.2151
68.5556	16.05	18.6667	20.4881			57.329	57.0743
69.3333	12.7583	18	19.6157			75.4886	57.6086
70.3333	13.6556	14	16.7937			61.3147	71.2866
70.8889	13.9472	17.5556	18.3517			78.0685	159.817
71.2	13.2611	14.4	16.4398			57.7718	49.424
71.7778	12.9611	16.5556	17.2258			52.92	48.7893
72.2222	15.1	14.8889	16.0317			68.85	74.4608
73.3	17.875	19.2	17.6548			54.32	29.697
73.5	17.5389	19.9167	17.9109			69.09	82.0199
73.9167	19.6278	22	18.796			72.6157	52.7276
74.5833	22.5333	21.75	18.2542			58.4467	63.5568
74.3846	23.4528	21.6923	18.2895			64.6439	62.1347
72.1667	22.325	21.9167	19.6129			54.3063	83.0705
62.8333	20.8556	20.3333	25.1872			50.2531	65.6358
65.5	20.2556	23.25	25.3964			53.1997	54.6272
62.4167	22.7583	28.4167	30.6708			68.7271	105.581
70.0769	25.85	35	28.8875			52.8167	24.1425
68.25	26.875	31	28.2943			71.2681	45.1575
71.8333	29.1056	31.5	25.628			44.049	33.6185
69.5	32.95	28.5833	25.2316			62.2925	67.491
69.3846	33.4444	28.8462	25.4497			51.4333	21.8109
59.75	30.3639	20.3333	27.0552			62.226	48.2905
50.75	23.0917	13.1667	28.8427			52.7926	46.0663
50.1667	21.6	12.4167	28.6278			59.1295	62.2775
49.3846	20.7389	13.3077	29.4314			61.7594	49.7389
68.6842		16.5789	19.3756			45.6239	53.3914
64.5333		19.8667	23.3465			61.4222	57.407
61.2667		20.4667	25.5889
60.2105		21.2632	26.6118
61.25		25.375	28.1524
60		23.8667	28.1589
66.2222		33.8889	29.4295
70.5	38.8351	39.8	29.947
68.2	39.4763	41.0667	32.4545
66.5789	30.8719	23.8947	24.2921
68.1333	25.9053	19.4667	21.0701
64.8	24.4652	16.85	21.9765
66.4667	30.8245	28.4667	27.1644
68.6667	31.156	23.5333	23.0221
70.75	27.663	19.8	19.9661
67.6	24.3621	21.2667	22.472
62.7333	19.7382	20.3333	24.8091
60.65	20.8217	20.6	26.0411
62.8	29.4039	23.2667	26.4551
69.6	51.7911	77.6	51.6838
69.25	52.6173	71.1	48.3976
67.8667	39.4847	33.5333	29.01
67.2	32.1365	24.2	24.4765
64.95	26.7187	17.6	22.5344
63	20.429	13.6	21.6857
61	15.9638	12.9333	22.1263
58.55	14.3565	12.55	23.3767
57.3333	12.9889	13.5333	24.7092
56.5333	12.624	12.1333	24.3495
55.9412	11.8997	14.8824	26.0145
56.2667	11.5766	14.3333	25.5093
62.8667	15.7632	19.6667	24.0004
64	30.2941	30.8	29.4708
63.7333	57.4067	85.2667	59.8976
68.4667	44.4011	55.9333	40.9909
68.6	37.1588	36.8	31.041
70.2667	34.1031	26.9333	24.6065
70.2667	37.1588	26.7333	24.4983
70.4	35.9666	22.25	21.985
67	31.1031	21.8	23.3869
59.9333	27.9861	19.5333	26.3988
70.1	39.4875	26.3	23.9682
72.4	39.9972	28	23.7798
73.5333	35.883	29	23.4464
73.5	28.4652	19.9	18.4809
72.9333	21.8384	16.4	16.9989
68.1333	16.805	14.3333	19.0135
63.15	14.6518	11.75	20.9786
63.1333	13.8719	9.66667	19.6244
63.4	12.493	10.9333	20.2886
63.85	10.5376	9.65	18.8801
62.4	10.8078	11.2	20.2159
61.4667	10.351	11.8	21.0517
62.95	10.4735	11.15	19.7241
63.7333	10.5348	11.5333	19.2616
64.4667	13.3203	14.3333	20.088
65.6	18.4215	17.5	21.6087
69.0333		16.8333	19.4778
69.5333		14.9333	18.211
69.8667		13.9333	17.5279
72.25		18.65	18.7237
70.4		21.7	21.6489
71.8667		21.6667	20.6529
70.6		20.95	21.1309
70.9333		18.6667	19.6955
70.4		20.6	21.0667
70.9		19.35	20.0293
72.4667		18.5333	18.5115
73.8667		25.8	21.4701
71.9		19.15	19.2052
71.8		16.0667	17.59
72.7333		12.9333	15.4094
71.8655	22.3593	18.5112	18.4078
66.2326	17.3844	14.6279	19.1046
67.9	16.4178	12.8	17.5526
72.8	20.2173	15.9	16.9705
78	41.6184	32.2857	22.6893
79.125	57.5682	68.125	41.4484
78.2	42.8245	46.1	30.1415
76.6	34.7549	24.9	19.7251
75.5	30.468	21.3	18.5013
72.9	25.8552	19	19.3152
76	21.3872	15.4	15.3664
71.1	18.4485	14	16.8682
68.4	15.1727	14.8	18.6144
67	13.7298	11	17.364
64.9	13.0696	9.6	17.9498
63.4286	12.1978	9.28571	18.566
63.25	12.2841	10.125	18.9721
61.5	14.9248	13.5	22.1811
65.3	28.5627	27.8	27.9574
69.3	28.4819	23	22.5356
68.8	24.1337	19.9	21.3805
76.8	23.2786	17.8	15.4436
75.8	27.3036	20.7	17.8635
73.2	35.8663	29.1	24.2345
72.5	36.7047	25.3	22.8709
73.6	37.0585	22.7	20.8949
65.4724	35.3116	23.3006	24.607
68.4779	35.0088	22.0619	22.6152
78.9	30.8747	24.9	18.2117
78.6	27.5265	23.3	17.1961
79	26.5265	20.4	15.7114
73.4286	36.6462	31.5238	23.3772
71.5556	29.9164	28.1111	22.6586
75.7	30.844	29.9	21.4783
73.6	24.2563	29.6	22.6206
66.3	15.1058	28	26.6356
65.1111	10.9944	19.4444	22.7893
65	9.16156	20.3333	23.3433
64	8.50139	14.5	20.8455
63.5	8.10028	15.4	21.6614
64.3	8.13649	14.7	20.7563
64.3	8.54039	18.9	23.0285
64.4	11.0557	21.4	24.1608
61.1143	14.6017	24.2667	27.0208
59	19.351	27.8889	29.8349
60.2222	20.7827	29.3333	30.1552
61.9	24.0529	26.6	28.0014
63.4444	22.351	26.3333	27.3556
70.2	18.2451	26.5	24.1457
70.6667	13.8969	19.7778	20.4292
70.3	13.2061	16.3	18.8319
70.5556	13.7298	17.7778	19.4632
73.1	19.234	17.4	17.5074
71.1	22.8774	27	23.0906
70.3333	22.8384	28.7778	24.0164
67.8	20.3008	24.3	23.2609
66.6667	18.7772	23.1111	23.2348
65.3	17.1226	20.9	22.9893
66	19.585	23.3333	23.7079
68	21.9526	29.3	25.6799
68.6667	21.0084	26.8889	24.0054
67.8	20.2897	26.1	23.9259
66.9	19.4903	23.6	23.2042
67.4444	19.9777	24.5556	23.5044
65.2	19.7662	25.1333	25.4483
62.4667	16.7632	16.7333	23.0627
63.4667	14.4791	13.2	20.4931
64	13.454	12.1	19.5471
64.1333	13.1086	12.3333	19.5856
67.6	13.1114	11.6667	17.5872
69.9	14.2006	11.55	16.4867
71.2	16.7103	15.3333	17.7167
67.0667	16.7382	14.2667	18.9845
62.75	15.8662	16.5	22.4991
58.8667		17.3333	25.6274
78.4444	123.072	226.333	127.187
69.6747	139.48	223.982	130.681
73.9029		233.874	133.809
80.7		249.4	138.752
79.4		236.7	132.544
77.75		238	134.256
78.6		220.2	124.066
78		215.9	122.135
77.5		215	121.977
76.6667		190.167	109.091
76.8		184.8	106.099
76.1111		159.667	92.9556
77.5		171	98.173
78.7		190.4	107.879
77.1		139.8	81.75
78.8		100.3	59.3777
81		87	50.812
81.6		97.3	55.9895
81.9		116.8	66.3416
82.1		142.8	80.276
81.8		145.9	82.1505
81.8		151.6	85.2342
81.4		157.4	88.6352
80.9		165.8	93.3928
71.3158	25.2396	65.4737	44.8884
72.5	19.6212	54	38.166
72.7	15.8189	36.2	28.4432
71.2	11.8357	31	26.5784
71.1	9.8078	28.2	25.361
69.1	8.48747	28.9	27.2101
66.2	8.79666	21.8	25.2772
67.5	9.61003	23.7	25.3725
71	8.14485	24.2	23.0312
74	7.81337	25.5	21.7605
75.3	7.74227	25.7	21.0133
76.6667	11.2758	31	22.9813
78.6667	23.117	54	34.1083
80.2	45.4039	103.9	60.0953
81.7	66.1003	158	88.3764
82.4	87.5404	189.2	104.795
82.6	94.4234	202.7	111.967
82.6	95.3788	201.2	111.155
82.3	96.2312	206	113.95
82.2	98.3816	209.4	115.855
82	101.83	212.5	117.664
81.3	106.858	211.1	117.367
81	117.139	212.5	118.322
80.6667	115.71	224.333	124.943
75.9	17.2451	40.4	28.9572
75.9	20.1448	43.2	30.472
76.2	25.61	54.6	36.442
75	20.5404	45.5	32.1541
69.885	18.1424	39.1504	31.532
72.5	17.1894	35.2	28.3812
71.6087	10.4847	26.6087	24.1016
67.5	10.0836	40.2083	33.48
66.2759	10.5376	43.6552	36.0393
66.4483	11.6295	44.3103	36.2005
65.878	11.4875	54.8537	41.9918
70.7762	13.2061	50.2937	36.731
67.7197	25.1504	63.6061	45.6778
70.4211	14.9944	61.7895	43.3214
72.3158	17.0613	35.3684	27.8622
73.8421	16.4039	35.5263	26.9433
73.4737	17.7688	44.6316	32.0913
72.85	19.376	50.45	35.6292
70.1053	20.2284	64.1579	44.6683
64.5263	22.2591	62.1579	46.2821
65	23.1309	63.3684	47.0113
65.7895	23.8524	69.4211	49.7663
66.6842	26.9192	63.1579	45.8705
68.4	27.1532	61.7	44.2961
74.9		33.1	25.8975
75.2		29.2	23.7832
73.6		27	23.6072
66		26.4532	27.1542
68.4355		22.4624	23.9425
73.8293		20.1463	20.0121
75.2		16.6	17.6228
74.7		16.3	17.7123
74.2		20.3	19.9737
73.6667		20.1667	20.2525
67.6		18	22.6862
66.6		21.6	25.2918
73.6		37.5	29.2491
71.8929		76.2024	50.2691
77.0635		60.2698	38.8616
77.2	13.1365	31.5	23.2869
76.6	12.2981	29.7	22.7079
76.6	12.454	28.8	22.221
76	11.9415	28.2	22.2912
75.9	12.9526	29.9	23.2767
75.6	14.9526	36.3	26.9365
75.6	16.2312	36.3	26.9365
76.4	18.8719	46	31.6578
75.8	17.7716	43.8	30.8624
77.9		26	19.8508
77.9		27.4	20.6082
77.2		27.6	21.177
77.9		40.6	27.7494
77.5		33.4	24.1174
77.2		33.4	24.3148
77.5		34.1	24.5347
77.1		33.5	24.4347
76.6		29.2	22.4374
76		30.1	23.3191
75.8		28.4	22.531
75.5		30.2	23.7794
90		68.5	34.4955
89.9		57.8	28.7726
90.2		61	30.3064
90.4		58.5	28.8223
90.4		57.7	28.3895
87		54	28.625
90	15.3577	78.8	40.0678
89.9	15.5348	39.7	18.9805
89.9	15.7354	44.2	21.415
89.8	18.2563	42.7	20.6693
89.7	21.7744	42.2	20.4646
90	22.4401	38.5	18.2655
90	23.1699	41.7	19.9967
90.1	25.337	46.2	22.3654
90.2	27.9443	63.7	31.7671
90	28.1532	65.1	32.6561
90	25.6435	56.6	28.0576
90	26.1616	70.4	35.5234
90.2	26.8162	68.9	34.5803
90.2	26.1031	69.6	34.959
90.3	26.5292	62.8	31.2916
90.8889	23.0667	49.8889	23.842
89.5	24.3315	49.5	24.6098
92.3	22.1393	43.6	19.5112
92.6	15.9387	32.7	13.4169
92	14.4791	31.2	13.0002
91.5	14.0334	33	14.3416
90	15.5766	28.2	12.9248
88.7	15.5571	24.8	12.0566
87.6	15.2897	21.4	10.9796
85.9	18.4206	37.5	20.7311
86	28.3398	89.8	49.0368
85.3333	20.9053	33.6667	19.1073
85.3333	22.5432	35.8333	20.2795
85	22.9916	34.4	19.7234
85	22.8691	28.9	16.7479
84.9	21.3816	23.3	13.7841
84.5	21.8329	27.7	16.4277
84.2	23.1532	30.4	18.0858
84.2	24.5515	27.7	16.6251
84.1	22.5627	28.5	17.0851
83.8	19.7772	21.5	13.5341
83.6	15.3983	20	12.8542
82.5556	14.546	21.5556	14.0828
77.7257	15.3231	21.2655	16.5809
83.3636	14.7354	20.3636	13.2065
83.6	13.2117	18.2	11.8804
83.8	17.8512	28.6	17.3752
84.1	17.4261	31.8	18.909
82.6	13.6769	18.2	12.5384
83	14.2256	16.9	11.5719
83	16.5209	22.2	14.4392
82.7	19.6713	26.8	17.1252
82.6	25.4318	42.2	25.5224
82.4615	33.8747	83.7692	48.1025
83	34.4708	79.9	45.6549
83	20.6713	23.3	15.0343
83	25.6184	27	17.036
83	25.2563	29.8	18.5508
83	23.8217	28.1	17.6311
82.8	24.4958	26.3	16.7889
82.5	26.0418	33.7	20.9897
82.1	27.1532	36	22.4972
82	21.7493	27.1	17.7481
81.8	22.2841	29.4	19.124
81.6	22.766	29.4	19.2556
81	22.0613	29.9	19.9209
81.8	20.1393	25.4	16.96
81.2	17.1894	22	15.5154
81	13.2897	14.4	11.5354
79.6	14.7075	20.8	15.7646
74.5029	15.9217	21.2486	18.7257
77.5862	11.0418	17.7414	15.3431
81.9	10.9638	18.6	13.6014
81.9	10.5822	18.2	13.385
80.9	11.5209	16.7	13.1543
80.2	11.1448	16.3	13.1283
80.3333	11.3148	16.6667	13.2432
79.1667	12.6825	24.5	18.2058
79.7	20.337	37	24.6174
79.1	17.6685	24.3	18.1415
79	18.3928	23.9	17.9909
79	18.9833	26	19.127
78.8	17.2256	23.8	18.0684
78.3	14.6072	21.2	17.068
77.7	13.7549	22.8	18.367
77.1	13.8106	21.4	18.1202
77	12.3872	22.9	18.9975
77.4444	11.0696	22.2222	18.4928
77.5	9.70195	23	18.9413
76.8	9.33426	19.9	17.7763
71.7971	9.74095	16.2174	18.3895
74.4603	6.62145	14.9841	16.4364
76.5		13	14.511
76.1		12.1	14.2873
75		9.4	13.5504
74.9		9.5	13.6703
74.8333		12.6667	15.2987
69		10.6	17.7616
69.9		15.1	19.5267
75		23	20.2904
79.5		66.7	40.8167
78.8		47	30.6196
78.1		20.4	16.6896
77.9		20.7	16.9835
77.1		18.2	16.1574
76.8		13.6	13.8662
76.2		19.5	17.4529
76		25.1	20.6141
76.1		24.8	20.386
76.1		32.4	24.459
76.2		29.8	22.8708
54.25		8.25	23.8798
53.9	17.7493	15.7	28.2177
58.3	15.507	28.4	32.5792
75.5	16.8412	43.4	29.6082
71	16.7577	38.3636	29.255
67.5	22.2563	31.3	27.2067
62.6	24.2089	29	28.7234
59.1	23.4875	29.2	30.6328
60.8182	22.1532	34	32.1552
62.3	19.805	36.4	32.6926
63.6	18.2897	27.1	26.9989
66.1	15.9359	29.1	26.6289
72.5455	15.9387	36.7273	27.2826
80.1	16.5794	54.7	32.7719
87.7	17.0669	70.2	37.1216
87.3	18.078	59.9	31.8511
85.8182	17.3788	62.8182	34.3487
84.2	15.4568	52.5	29.6559
82.2	13.5042	46.6	27.587
83.2222	14.0696	50.8889	29.4277
81.8889	11.6407	35.8889	21.804
80.3	9.99721	18.2	13.2798
77.7778	10.0947	17.1111	14.0072
76.2222	10.624	18.2222	15.589
74	10.1086	18.2222	16.7939
68.2222	9.7688	15.8889	18.7758
55.2222	12.4708	15.7778	24.8679
49.4444	15.1783	17.2222	28.336
44.9	17.2535	22.3	32.8081
50	22.1114	28.3333	33.9387
54.7778	30.1922	39.3333	37.9039
58.4444	35.8189	48.3333	41.0036
60.5556	34.9889	48.8889	40.3439
63.3333	32.688	48.4444	38.6188
67.6667	27.6435	47.4444	35.8698
73.7	25.2451	76.7	48.4605
79.6667	15.1281	105.444	60.7671
81.5556	13.7103	85.8889	49.4164
80.7778	13.4986	56.6667	34.2048
78.5556	14.1532	35.4444	24.1858
76.8889	15.0111	44.7778	30.2889
75.8889	16.5682	28.7778	22.248
75.7778	18.507	35.6667	25.7907
77.1	20.7688	56	35.8352
75.6667	23.493	54.6667	35.7568
74.8182	26.429	62.0909	40.1055
73.5	30.8078	65.6875	42.5041
59.9375	36.1117	90.8125	63.5974
49.9375	39.0474	84.6875	64.9821
49	41.3121	79.1875	62.2374
46.9412	39.468	77.4118	62.3363
44.9375	40.8663	65.9375	56.9703
44	44.5153	64.9375	57.0462
44.1875	51.2117	65.875	57.43
44.25	58.5655	72.125	61.0838
41.1875	61.9109	76	63.4341
48.625	65.4345	91.5	67.9149
53.75	57.6657	124.75	84.0025
55.8125	48.4178	143.062	93.5657
63.25	33.1838	143.5	89.7529
73.875	27.9526	129.875	76.5726
84.5625	31.7939	150.25	81.7935
87.25	33.7187	151.312	80.9859
87	35.2145	163.412	87.4535
85	36.117	162.375	88.017
81	41.3705	146.941	81.9686
75.4375	42.1866	156.188	90.0691
69.5	44.337	159.875	95.0541
54.9412	47.7019	155.353	99.8061
50.0625	51.5933	146.312	97.0809
50.5	59.1922	145.562	96.6527
52.2353	59.9081	147.118	96.6772
54.25	64.0501	142	93.1746
56.25	72.2089	153.5	98.828
59.5294	80.8552	139.529	90.2474
63.3333	73.0909	142.5	90.4035
53.1429		18.2857	30.4236
65.0704		130.679	83.2777
58.1111		167.667	106.812
58		158.667	102.016
58		154.875	99.9644
58		156.75	100.979
62.5238		44.8095	38.343
69		89.1111	58.6063
58		154.5	99.7615
58		154.111	99.5511
66.875		126.438	79.8256
70.3913		136.761	83.4209
58		167	106.524
73		145	86.682
74.2745		184.196	106.837
73.875		190.125	110.229
72.6071		182.286	106.726
71.9062		181.125	106.559
70.7647		168.059	100.242
69.6977		175.837	105.152
68		170	103.111
68		173.333	104.786
64.0833		171.708	105.985
58		158.955	102.171
58		154.125	99.5586
58		155.5	100.302
58.0556		163.167	104.414
58.2353		19.8235	26.3153
57.6471		21.4118	27.607
56.7647		23.8824	29.7512
56.5		25.1	31.2256
55.2308		27.3846	34.0613
55.44		27.76	34.1612
55.24		28.52	34.7039
50.5882		24.9412	35.4326
56.125		22.4375	29.4288
63.4706		20.8824	22.9211
64.5217		19.3913	22.326
61.1538		20.2692	25.3347
60.08		20.32	25.9713
61.2174		21.2609	25.3943
64.2941		16.5882	20.2377
63.3529		15.8235	20.4433
62.4375		16.5	21.4116
60.08		25.76	28.5438
61.8846		27.1538	28.1478
58.44		25.16	29.4527
57.7692		26.4615	30.4515
57.2692		26.6154	30.8044
56.6154		27	31.22
56.9565		25.3043	29.8652
56.3529		22.7059	28.3866
54.6471		20.4706	28.2998
54.1765		19.4706	28.0685
54.125		18.8125	27.7704
54.8824		20.1176	28.2719
56		21.7647	28.9271
54.7647		24.0588	32.4569
49.5		20.1875	33.7047
57.4667		27.5	30.8522
63.3667		25.8333	25.708
63.8889		21	22.8911
62		21.6364	24.4783
61.9231		23.5385	25.5876
62		28.1667	28.0112
62		25.6667	26.6587
62		25.0769	26.4881
62		28	28.307
62		23	25.602
54.3636		25.5455	32.2845
62.6316		28.8421	27.4125
65.619		22.5714	22.2168
66		22.1111	21.8029
66		19.125	20.2464
66	40.4819	19.1364	20.1955
66	32.5376	17.8889	19.4329
66	24.8022	18.8333	19.976
66	15.5404	13	16.788
66	16.7047	17.9412	19.4612
65.75	18.0279	20.0625	20.7733
64.8824	18.39	19.9412	21.2786
64	20.4429	19.8824	21.8274
63.5294	22.7604	21	22.7416
62.625	28.2006	23.6875	24.7907
61.7647	33.6964	26.7647	27.0215
60.8824	36.0195	29.1176	28.8751
59.4706	37.7465	25.3529	27.7673
59.75	41.3877	24.9375	27.3104
60	44.2953	27.9412	28.4786
60	39.1086	28.4118	28.6878
60	38.493	29.1176	29.0696
59.625	37.3733	30.5625	29.8086
59.6	38.0279	30.4	29.6406
68	21.7604	32.5	26.4075
68	24.0474	29.25	24.6493
68	26.2841	29.7778	24.9348
68.25	29.8747	29.25	24.4848
68.5556	36.6518	33.6667	26.6731
68.75	39.4568	39.125	29.4981
68.8889	42.9136	38	28.7981
69	47.337	41	30.348
69.1176	55.2702	51.1176	35.7442
69.7059	56.567	54.2941	37.0756
68.75	54.5877	56.8125	38.9223
68.1176	50.1699	49.5294	35.2024
65.7059	49.9889	38	30.5292
63.2353	45.415	37.2353	31.7185
60.875	35.7688	30.5	29.6278
57.2941	25.5961	19.6471	25.8174
58	26.8607	21.8235	26.4395
58.6471	33.8886	27.5294	29.0779
60.3125	37.546	32.3125	30.5924
62.0588	40.2256	34.9412	31.0017
64.8824	36.3064	34.2353	29.1025
66.7059	32.0836	30.4118	26.1293
67.3125	28.2228	27.8125	24.5652
67.1765	27.337	26.1765	23.9144
66.6471	26.429	24.8235	23.5308
66.125	24.5404	24.875	23.9021
65.2941	23.5543	23.2941	23.5936
64.4706	22.4652	21.8235	23.3172
63.1765	20.2591	22	24.2642
61.8125	18.2981	22.25	25.3196
60.9412	18.5237	19.5882	24.3848
60.5882	20.1755	21.2353	25.4854
60	21.6992	23.5294	26.9774
59.5	26.6769	30	30.6721
57.2353	24.4067	24.7647	29.1924
55.1176	19.727	19.4118	27.4628
48	16.6022	16.2727	30.7184
41.1956		15.7644	35.7509
52	34.1317	25.0588	33.5002
54.7778	33.9916	23.4074	30.8463
55.963	35.1114	26.1481	31.5063
54.8148	34.9721	24.3704	31.0712
54	34.883	27	33.03
54	35.9331	25.8148	32.3888
56.4074	37.0167	28.037	32.3787
62.3214	36.312	28.0714	28.9889
65.963	38.1699	33.8889	30.0433
67.5556	40.532	35.5556	29.897
68.5333	42.7465	41.9333	32.704
69.2857	44.4763	41.7143	32.0904
70.1333	43.4735	42.1333	31.7594
70.8	43.7827	45.8667	33.3405
71.6429	43.6685	47.3571	33.6474
71.3333	45.2646	46.4667	33.3141
67.5714	46.8691	35.9286	29.5369
60.4	47.8273	30.3333	30.2876
58.8	48.9304	25.6	28.9083
59.7143	45.3287	24.9286	28.2045
58.8	40.9805	24.2	28.3568
56.6	38.8886	26.3333	30.9328
56	32.0362	27.7143	31.7144
56	34.8273	23.2	29.2722
56	33.3983	25.6667	30.6067
56	32.9969	23.2143	29.2799
56	37.1532	21.8182	28.5246
56	39.2535	22.1	28.6385
57.9	40.6741	21.7	27.2491
62.2	41.2925	30	29.6048
63.9	39.2256	29.9	28.7409
65	39.7632	26.6	26.3476
66.1	41.0696	27.1	25.8943
66.6	39.4708	30.6	27.4588
67.1	34.7911	32.4	28.1036
67.8	31.0446	29.2	25.9504
68.6	27.61	22.3	21.6911
69.3	26.0891	19.6	20.0014
69.9	24.7744	17.3	18.4781
70.4	23.3064	15.3	17.0671
71.1	22.6184	15.8	16.877
71.8	21.8691	13.3	15.0639
71.9	21.6045	14.3	15.5391
70.4	21.7883	18.8	18.8834
68.5556	18.6964	20.5556	20.6093
55.3	16.7744	13.6	26.1604
46	13.688	10.9	30.0471
57.7	17.8357	13.3	25.2295
59.9	16.5515	13.8	23.4348
59.4	15.4819	15	23.8726
60.1	16.1978	14	22.7552
61.3	15.273	13.1	21.5173
62	15.1142	12.2	20.7242
63	15.2758	14.2	21.264
63.3636	16.3259	14.6364	21.338
63.7	16.6128	14.8	21.2052
65	16.5237	12.5	19.1055
66.3	17.337	13.9	19.0075
67.3636	16.6574	15.0909	18.9519
68.8	15.624	15.4	18.174
70.5	15.4735	16.3	17.5423
71.7273	14.7716	16.2727	16.72
72.2	14.0306	15.4	15.9368
73.3	14.7465	15.1	15.0507
73.3	15.1978	17.7	16.3029
72	15.9304	16.5455	16.3021
70.7	16.0501	18.6	18.1918
67.8	16.7632	18.8	19.7064
67.5	17.5961	17.3	19.3625
67.5455	17.312	19.0909	20.5401
64.3	18.4819	19.5	22.6969
66.2	20.649	81.4	55.8224
67.4	21.2061	49.6	37.9834
67	22.1241	45.2727	35.7652
71.3		28.35	23.9982
73.9333		28	21.793
74.6		27.0667	20.695
74.9		24.6	19.1374
75.0667		25.4667	19.4966
76		26.2	19.2792
64.15		19.9	24.1507
64		15.4	22.4904
71.8667		9.8	14.2331
77.5		12.75	11.6913
77		17	14.0815
73.6667		21.9333	18.8923
65.95		21.45	23.9593
70.8		21.6667	20.5828
70.8667		21.5333	20.1837
70.5		22.4	20.8424
70.3333		17.8667	18.4995
60.0667	9.96774	20	27.0525
57.55	7.22222	18	28.0446
64.3333	5.55833	14	21.3335
68.9333	6.16389	14.8667	18.3896
70	7.03333	18.1	19.2311
70.5333	7.86944	21	20.4491
68.35	7.82222	22.8	22.956
72.2	9.475	23.2667	20.5787
72.8667	13.125	28.7333	23.0975
72.85	15.3083	38.6	28.4463
73	16.8222	39.2667	28.7083
73	18.3167	39.5333	28.8525
72.95	19.2556	36.9	27.4608
72.9333	18.6083	34	25.9029
74.8	23.3889	45.1333	30.8264
73.85	22.4194	32.7	24.5964
72.4667	17.7722	23.7333	20.527
72	16.0944	18.9333	18.0829
67.45	15.325	18.15	20.8781
57.4667	12.3222	12.5333	25.2127
56.9333	12.9806	12.4	25.3886
63.55	16.1778	18.1	23.7454
65.4667	20.0333	22.5333	24.6125
58.9333	22.7293	24.4	30.1786
55.4	20.7972	21.2	31.2098
60.9333	19.7056	19.6667	26.482
62.2	19.1139	19.6667	25.5971
63.6	17.3444	18.65	23.8557
69.4	25.7389	46.3333	34.9001
70.5333	39.8083	62.8667	43.0989
69.6	35.55	47.6	35.4538
70	35.3389	53.3333	38.2923
70.4	33.6538	55.4667	39.1318
71	33.8111	55.3	38.6211
71.7333	34.3861	66.1333	43.9222
72.6667	33.8167	71.8667	46.3841
72.9	36.6722	79.05	50.1617
72.2667	35.55	68.2	44.6121
71.6	38.3639	59.4667	40.2489
71.7	41.2222	58.3	39.4747
70.8667	46.075	67.1333	44.8019
69.9333	41.325	53.7333	38.1666
69.2	37.6	41.5	32.0309
67.1333	36.1354	34.6667	29.6939
64.0667	33.1611	32.2667	30.7737
59.25	26.9667	25	30.2112
62.5333	22.3306	23.3333	27.1813
64.5333	26.0667	27.4	27.8595
66.3	29.6566	32	29.1856
67.6	33.8306	35.2	30.0099
68.2	36.8889	38.8	31.4083
68.8	38.925	44	33.7431
68.7333	37.8528	38.1333	30.5681
69	32.1694	43.6667	33.3347
66.55	34.6028	38	32.1127
65.9333	24.8361	25.2667	25.7841
67.6667	24.3	23.8667	23.809
68.05	23.0972	24.4	23.5944
68.6667	24.2917	23.5333	22.6876
69.1333	25.5778	29.9333	25.8172
69.8	26.6556	25.7	23.0883
70.4667	28.9917	37.4667	29.0411
71	29.5833	35.6667	27.6907
70.55	28.8083	31.25	25.5973
69.6	26.0361	25.6667	23.2019
68.2667	21.5833	22.8	22.5283
66.8	19.8333	21.9	23.0065
63.4667	17.9306	19.7333	24.1563
53.8667	13.7194	14.6	28.3393
59.4	12.1306	13.7	23.9606
62.3333	12.7361	14.9333	22.5111
63	13.0556	16.2	22.4489
62.3	12.4306	15	22.3311
61.7333	11.6917	12.9333	21.8239
63.4667	11.2	12.6	20.4001
64.65	11.3861	13.7	20.0815
62.85	9.36283	12.9	20.8524
54.5333		11.6667	26.3652
59.8		10.8667	22.2096
41.1956		15.7644	35.7509
48	15.1703	16.2727	30.7184
55.1176	18.1838	19.4118	27.4628
57.2353	21.7632	24.7647	29.1924
59.5	22.3928	30	30.6721
60	19.273	23.5294	26.9774
60.5882	18.0975	21.2353	25.4854
60.9412	15.9805	19.5882	24.3848
61.8125	16.1532	22.25	25.3196
63.1765	18.0669	22	24.2642
64.4706	18.4763	21.8235	23.3172
65.2941	19.3343	23.2941	23.5936
66.125	21.1142	24.875	23.9021
66.6471	21.7187	24.8235	23.5308
67.1765	22.0111	26.1765	23.9144
67.3125	23.7632	27.8125	24.5652
66.7059	26.0529	30.4118	26.1293
64.8824	29.5543	34.2353	29.1025
62.0588	31.7911	34.9412	31.0017
60.3125	30.4791	32.3125	30.5924
58.6471	27.1699	27.5294	29.0779
58	22.2145	21.8235	26.4395
57.2941	20.4708	19.6471	25.8174
60.875	27.7326	30.5	29.6278
63.2353	34.8301	37.2353	31.7185
65.7059	38.5125	38	30.5292
68.1176	38.7214	49.5294	35.2024
68.75	41.5432	56.8125	38.9223
69.7059	43.8329	54.2941	37.0756
69.1176	42.7654	51.1176	35.7442
69	36.2368	41	30.348
68.8889	32.8245	38	28.7981
68.75	30.234	39.125	29.4981
68.5556	28.415	33.6667	26.6731
68.25	24.7465	29.25	24.4848
68	22.4178	29.7778	24.9348
68	20.3621	29.25	24.6493
68	18.0891	32.5	26.4075
59.6	30.4095	30.4	29.6406
59.625	29.2396	30.5625	29.8086
60	30.1337	29.1176	29.0696
60	31.0084	28.4118	28.6878
60	35.4652	27.9412	28.4786
59.75	33.5342	24.9375	27.3104
59.4706	29.8496	25.3529	27.7673
60.8824	28.0947	29.1176	28.8751
61.7647	27.4067	26.7647	27.0215
62.625	23.2758	23.6875	24.7907
63.5294	19.9777	21	22.7416
64	17.7911	19.8824	21.8274
64.8824	16.2479	19.9412	21.2786
65.75	15.8245	20.0625	20.7733
66	14.4345	17.9412	19.4612
66	13.7577	13	16.788
66	19.3983	18.8333	19.976
66	24.0028	17.8889	19.4329
66	29.6616	19.1364	20.1955
66		19.125	20.2464
66		22.1111	21.8029
65.619		22.5714	22.2168
62.6316		28.8421	27.4125
54.3636		25.5455	32.2845
62		23	25.602
62		28	28.307
62		25.0769	26.4881
62		25.6667	26.6587
62		28.1667	28.0112
61.9231		23.5385	25.5876
62		21.6364	24.4783
63.8889		21	22.8911
63.3667		25.8333	25.708
57.4667		27.5	30.8522
49.5		20.1875	33.7047
54.7647		24.0588	32.4569
56		21.7647	28.9271
54.8824		20.1176	28.2719
54.125		18.8125	27.7704
54.1765		19.4706	28.0685
54.6471		20.4706	28.2998
56.3529		22.7059	28.3866
56.9565		25.3043	29.8652
56.6154		27	31.22
57.2692		26.6154	30.8044
57.7692		26.4615	30.4515
58.44		25.16	29.4527
61.8846		27.1538	28.1478
60.08		25.76	28.5438
62.4375		16.5	21.4116
63.3529		15.8235	20.4433
64.2941		16.5882	20.2377
61.2174		21.2609	25.3943
60.08		20.32	25.9713
61.1538		20.2692	25.3347
64.5217		19.3913	22.326
63.4706		20.8824	22.9211
56.125		22.4375	29.4288
50.5882		24.9412	35.4326
55.24		28.52	34.7039
55.44		27.76	34.1612
55.2308		27.3846	34.0613
56.5		25.1	31.2256
56.7647		23.8824	29.7512
57.6471		21.4118	27.607
58.2353		19.8235	26.3153
52	27.0306	25.0588	33.5002
54.7778	27.0446	23.4074	30.8463
55.963	27.1142	26.1481	31.5063
54.8148	26.688	24.3704	31.0712
54	27.9471	27	33.03
54	30.0669	25.8148	32.3888
56.4074	30.9025	28.037	32.3787
62.3214	31.5543	28.0714	28.9889
65.963	31.9861	33.8889	30.0433
67.5556	33.8691	35.5556	29.897
68.5333	35.9582	41.9333	32.704
69.2857	36.4735	41.7143	32.0904
70.1333	35.2981	42.1333	31.7594
70.8	36.0947	45.8667	33.3405
71.6429	36.493	47.3571	33.6474
71.3333	37.8384	46.4667	33.3141
67.5714	39.6741	35.9286	29.5369
60.4	41.3231	30.3333	30.2876
58.8	41.3259	25.6	28.9083
59.7143	38.5097	24.9286	28.2045
58.8	35.3426	24.2	28.3568
56.6	32.6462	26.3333	30.9328
56	29.7047	27.7143	31.7144
56	28.1532	23.2	29.2722
56	26.7688	25.6667	30.6067
56	26.9058	23.2143	29.2799
56	28.0891	21.8182	28.5246
56	29.6518	22.1	28.6385
57.9	31.4763	21.7	27.2491
62.2	31.3593	30	29.6048
63.9	30.2451	29.9	28.7409
65	30.7214	26.6	26.3476
66.1	31.5933	27.1	25.8943
66.6	31.6295	30.6	27.4588
67.1	28.3175	32.4	28.1036
67.8	24.2925	29.2	25.9504
68.6	21.9304	22.3	21.6911
69.3	20.454	19.6	20.0014
69.9	19.3872	17.3	18.4781
70.4	18.6713	15.3	17.0671
71.1	18.039	15.8	16.877
71.8	17.3844	13.3	15.0639
71.9	17.8412	14.3	15.5391
70.4	17.4234	18.8	18.8834
68.5556	14.5432	20.5556	20.6093
55.3	11.337	13.6	26.1604
46	10.8357	10.9	30.0471
57.7	12.4039	13.3	25.2295
59.9	11.0864	13.8	23.4348
59.4	11.6282	15	23.8726
60.1	11.8969	14	22.7552
61.3	11.3872	13.1	21.5173
62	11.3231	12.2	20.7242
63	11.1894	14.2	21.264
63.3636	12.8273	14.6364	21.338
63.7	13.0669	14.8	21.2052
65	12.3844	12.5	19.1055
66.3	13.0139	13.9	19.0075
67.3636	12.6908	15.0909	18.9519
68.8	12.0418	15.4	18.174
70.5	11.7604	16.3	17.5423
71.7273	10.9944	16.2727	16.72
72.2	11.1281	15.4	15.9368
73.3	11.5265	15.1	15.0507
73.3	12.4568	17.7	16.3029
72	12.7409	16.5455	16.3021
70.7	12.7326	18.6	18.1918
67.8	12.9415	18.8	19.7064
67.5	13.7075	17.3	19.3625
67.5455	13.7437	19.0909	20.5401
64.3	13.8552	19.5	22.6969
66.2	14.9331	81.4	55.8224
67.4	15.1588	49.6	37.9834
67	18.3729	45.2727	35.7652
69.1		10.5	16.1942
68.6667		8.53333	15.3703
70.6667		9.06667	14.137
71.4		8.9	13.352
72		9.66667	13.3527
72		12.4667	14.8675
72		12.45	14.8585
72		17.1333	17.3921
71.9333		12.8667	14.9219
71.85		12.4	14.5441
72.5333		15.6667	15.8617
61.3333		13.7333	22.8287
58.7		12.6	24.4051
63.6667		12	20.5101
58.2667		11.6	24.1299
66.85		12.7	18.6333
70.4	10.9163	15.6	17.6154
69.1333	9.01114	11.7333	16.357
69.35	8.43454	12.25	16.3203
69.4667	7.87744	10.4	15.1075
69.8667	8.09192	10.7333	14.9475
64.5	7.83099	10.45	18.615
57.2	7.75645	10.8667	24.4865
58.1333	7.75921	10.6667	23.7899
60.7	7.5949	11.15	21.8801
62.9333	7.93484	10.4	19.7153
64.1333	7.33333	9	18.1683
65.3	7.19553	8.5	17.1301
66.1333	7.08659	7.4	15.9867
67	7.0309	8	15.741
67.55	6.62236	5.9	14.243
68.2667	6.47059	5.6	13.6091
68.7143	6.55592	12.5714	17.0861
70.68	11.1562	15.56	17.1625
74.4211	9.11221	17.7895	16.1337
72.7333	7.54237	13.4667	14.823
71.875	8.16056	13.3125	15.2626
71.4211	7.70112	11.8421	14.6667
71	7.19101	9.86667	13.8615
70.9375	6.97898	9.9375	13.9329
70.7368	6.67192	8.52632	13.3637
70.3333	6.61424	9	14.0372
70	6.66767	8.125	13.8346
70	7.12428	9.89474	14.7921
70	7.14245	9.8	14.7408
70.5625	7.48739	9	13.9379
71.1053	8.20334	10.7895	14.5488
71.5333	6.9023	8.46667	13.0105
71.625	6.39116	7.0625	12.1906
72	6.3102	5.94737	11.3405
72.1333	6.30364	5.2	10.8485
72.0625	6.7363	7.375	12.0718
72.5789	6.5529	6.05263	11.0165
73.0667	6.5614	4.06667	9.6212
73	6.72727	5.4375	10.4067
73	6.55882	6.26316	10.8534
73.0667	7.70588	10.2667	12.9754
73.5625	9.37705	9.875	12.4373
73.0526	7.30508	9.31579	12.4702
73.4	7.28571	10.1333	12.6839
72.8125	7.84211	7.3125	11.5444
65.3158	7.90476	7.84211	17.2514
60.2	8.01562	7.13333	20.5185
64.625	7.70492	11.25	19.448
67.6316	9.26027	10	16.5496
69.2667	7.36842	11.4	16.0889
69.5	7.08108	12.875	16.7575
61.9474	8.37255	13.0526	22.3883
65	10.0656	14.6667	21.0239
67.5	12.6705	17.4375	20.5901
62.8421	14.4039	17.8421	24.2078
60.2667	17.0501	20.8667	27.9044
57.875	16.1058	20.625	29.4198
61.1053	15.1281	17.2105	25.0699
63.6667	15.961	19.5333	24.5084
64.5625	17.9192	19.8125	23.7596
64.1579	18.8524	22.1053	25.3843
60	17.4791	18	26.4003
64.375	21.5543	23.3125	26.1383
66.6316	28.1031	32.4211	29.5812
68.4	32.3203	39.8667	32.4457
69.75	34.9694	45.25	34.4215
73.5789	36.7971	42.3158	30.2816
76.6667		36.5333	25.2029
75.9375		31	22.6891
76		30.1579	22.1924
75.2667		31.8	23.5633
76.5		31.5625	22.6233
76.5263		26.7895	20.0238
76.2667		28.9333	21.3545
76.0625		28.5625	21.2882
72.8421		28	23.2857
63.9333		19.8667	25.2853
61.1875		18.25	26.2689
66.0526		22.3684	24.9909
69.6		24.8667	23.6955
90.1333		35.8667	17.5251
89.85		34.4	16.9181
89.9333		28.8	13.8337
90		41.7333	20.7867
90.8		53.8	26.7884
92.4667		66.2667	32.6163
93.8		105.667	53.2088
93.1		129.15	66.0394
89.6		118.067	62.0375
86.2667		98	53.1689
81.8		76.65	44.0494
75.0667		52.2667	34.7674
72		38.2667	28.9797
69.7		39.7	31.1141
68		38.4	31.5294
66.8667		40.8667	33.6096
66.65		43.85	35.4048
74.4		31.5333	24.0408
75.7333		32.5333	24.039
77.65		24.15	18.2424
80.7692		25.6154	16.9828
82.4706		25.7059	16.0031
82.3		24.25	15.4299
81.85	6.93822	22.05	14.5937
82.1333	5.45833	19.6	13.2169
82.6	5.26667	19.2	12.6934
83.4	12.5889	29.15	17.55
84.6	18.0611	41.8	23.604
84.5333	22.4389	46.8	26.3529
84.9	22.8389	49.25	27.4371
84.8	31.45	61.6667	34.2203
82.8	40.7944	81.7333	46.1607
79.45	38.5028	72.8	43.1654
74.5333	46.2056	84.1333	51.9722
71.7333	56.6444	95.0667	59.6781
73.1	58.2278	94.15	58.2379
70.5333	73.3194	110.267	68.3563
67.2667	70.3778	102.4	66.2499
65	73.8917	94.85	63.6568
63.6667	81.0417	101.333	68.0417
67.2	88.7389	115.4	73.3268
68.6	82.6778	106.6	67.722
68.8	84.6306	105.6	67.3582
73.0667	98.5222	136	80.9971
70.55	87.4472	118.05	72.9422
70.2	90.6222	121.267	75.0671
71.8667	95.675	121.533	74.3463
73.6	112.867	145.9	86.3881
75.8667	131.544	174.4	100.315
77.6	162.811	206.333	116.579
77.6	163.558	203.55	115.157
78.9333	150.869	199	111.992
79.8	141.247	184.867	103.775
80.2	134.564	180.2	100.988
80.1333	132.825	174.133	97.6465
79	149.575	190	106.693
73.05	140.539	168.65	98.4788
61.8	101.333	129.333	83.2599
58.2667	78.9222	106.2	73.1469
59.75	79.5694	115	76.8931
63.7333	112.183	141.2	88.7937
63.5333	107.247	146.733	91.9445
64.75	99.0056	131.45	83.0816
65.7333	85.9222	113.2	72.8443
69.0667	97.0778	128.733	79.4405
72.2	101.906	139.85	83.7854
72.4	56.3444	84.3333	54.2304
73.4	75.4472	109.467	67.0923
73.4	71.2222	106.75	65.4939
75.4667	66.5806	96.0667	58.4573
78.4667	98.0583	150.667	86.1506
80	106.114	156.45	88.2704
80.3333	119.056	186	103.986
81	110.65	193.067	107.293
81.8	107.419	177.5	98.4162
82.9333	84.8306	150.267	82.9694
84.2667	75.0389	145.267	79.4128
84.85	76.2861	150.85	82.0689
84.2667	75.5306	134.6	73.6421
81	85.0889	145.4	81.3256
74.75	103.661	159.35	92.6569
65.4667	85.2056	115.8	74.1691
63.8667	70.0972	95.2667	64.1133
64.75	72.6472	101.25	66.8978
63.6	62.1194	86.0667	59.4403
60.3333	50.6472	69.9333	52.8359
59.95	46.125	59.05	47.2066
66.7333	62.8972	90.4667	59.8876
72.9333	89.8194	127.867	76.5046
78.05	102.931	146.25	83.5529
79.8	111.839	163.067	91.5957
81.4	106.911	159	88.6516
82.3	80.1444	125.6	70.0672
82.9333	77.5306	121.8	67.5947
83.8	77.2454	121.333	66.7719
84.45		151.4	82.6103
86.2667		160.533	86.3561
85.8		171.933	92.8305
85.15		160.7	87.181
84.4667		178.067	97.026
84.6		156.133	85.0723
84.3684		155	84.6116
85.6		136.867	73.8109
84.4		142.467	77.8103
84.4		129.2	70.5944
83.4667		150.333	82.4229
76.4667		132	76.6474
75.65		115.6	68.2995
76.4		108.8	64.3974
76.2		94.4	56.7643
75.5		101.15	60.8124
74.8		83.6667	51.9303
74.0667		82.5333	51.7997
73.3		76.35	48.9589
74.2		76.2667	48.5018
77.5333		93	55.5671
76.25	57.1932	82.75	50.7505
78	64.7437	96.25	57.0183
81.3333	77.7214	115.2	65.0769
82.9333	99.2953	155.133	85.628
83.55	96.0864	144.05	79.2455
84.6	102.153	149.2	81.3729
85.4667	112.674	178.4	96.8571
85.35	99.3565	156.7	85.2135
85.6	93.4958	150.467	81.7347
85.2	93.3816	156.8	85.347
85.35	100.933	167.5	90.844
85.0667	89.0084	136.2	73.9813
83.6	73.493	105.733	58.4639
80	73.2841	105.7	60.4866
74.4667	78.6546	105.6	63.6295
72.4	80.2674	106.133	65.2779
68.6	63.5655	75.65	50.9395
68.3333	41.8412	41.6	32.7582
68.4	36.7354	41.0667	32.5802
70.15	37.3175	43.95	33.1173
70.2667	39.5794	43.6	32.8511
73	42.7075	49.1333	34.4321
74.95	51.2618	57.65	37.8724
79.1333	69.2089	101.333	59.0226
80.0667	78.8774	111.6	63.9627
80.45	76.2953	102.5	58.7874
80.8667	64.7883	87.7333	50.5245
82.5333	70.1894	98.8	55.4149
83.65	79.117	122.65	67.5829
84.1333	77.9889	113.267	62.2657
84.2	78.0362	129.6	71.0839
84.4	81.6713	137.85	75.4092
85	85.4763	136.6	74.6019
84.9333	75.9916	133.4	72.8888
83.95	71.6602	120.55	66.3073
82.3333	37.8886	45.5333	26.7292
79.1333	36.1755	42.8667	27.3921
74.6	38.7409	43.35	30.212
73.6667	39.2423	45.3333	31.809
73.3333	39.0891	44.4667	31.6624
72.2	38.3705	38.6	29.26
71.1333	40.4596	39.8667	30.5699
71.3333	42.1978	43.0667	31.9379
70.2	40.1309	43.4	32.7868
70.1333	35.844	36.0667	29.1464
72.1333	37.8635	42.6667	31.5297
75.45	41.532	55.8	36.6583
79.2	45.0195	61.9333	37.6633
79.8667	43.1755	64.0667	38.3788
79.95	44.2479	64.45	38.6858
80.3333	46.9471	67.8	40.4517
81.6667	51.7019	80.9333	46.6538
81.8	55.922	91.25	52.1603
82.9333	58.9109	97.2667	54.7081
82.9333	57.4206	105.067	58.9279
83.35	62.1504	105.55	58.9153
84.2667	70.1866	120.8	66.5623
84.2667	74.8552	129.067	71.0346
85.85	77.125	138.65	75.3897
84.4		76.2667	42.5107
79.8		67.3333	40.2929
68.55		57.8	41.026
63.5333		42.1333	35.7419
64.8		50.8	39.9574
67.3		52.75	39.406
72.0667		58.7333	39.8024
73.9333		61.9333	40.3311
77.15		62.1	38.6392
80.7333		72.8	42.3017
80.3333		81.1333	47.2276
79.65		76.55	45.217
79.7333		73.4	43.5159
81.2667		76.8667	44.3824
83		81.85	45.9378
84.1333		103.2	56.7425
86.8		116.8	62.577
75.8667		161.4	92.6131
75.65		156.45	90.0326
74.9333		148.667	86.2355
74.4667		151.067	87.841
74.65		144.2	84.0441
74.4667		133.867	78.5358
75.2667		122.6	71.9141
75.6		141.1	81.7033
75.5333		132.733	77.2723
75.6		158.55	91.2403
72.2		165.667	97.2311
71.85		143.5	85.4692
71.4667		133.2	80.1491
71.4		115.2	70.5065
70.7		119.8	73.4042
69.6		103.467	65.2917
68.6		97.8	62.884
67.9		100.75	64.9406
67.5333		95.2	62.1793
69.6		107.6	67.6565
69.3	67.2155	90.65	58.7097
72.1176	72.117	101.471	63.0093
75.2222	84.2646	126.278	74.6407
77.1333	103.078	165.2	94.5045
77.6471	97.688	157.353	89.9212
79	102.574	166.889	94.1899
79.5333	112.301	184.467	103.374
79.1176	99.2228	165.412	93.3361
78.0556	91.4596	156.5	89.1909
77.6667	89.8635	157.267	89.8616
77.4706	99.039	168.294	95.8656
77.5	85.5014	151.111	86.2551
77.4	70.6295	115.933	67.3927
76.4118	70.7354	115.059	67.6712
73.5556	77.8827	124.333	74.4281
71.0667	77.7716	122.2	74.8473
68.5882	60.2646	102.765	65.9636
67.8889	39.571	52.2222	39.0803
67.5333	35.6546	41.4	33.2536
67.6429	37.0557	44.4286	34.6399
67.7222	39.1699	50.1667	37.6919
68.7333	42.5543	53.5333	38.848
69.9412	50.9136	68.2941	46.4248
72.2778	70.3872	106.722	65.6769
73	79.8329	122.733	73.8637
74	74.1643	114.941	69.081
75.4444	62.5655	100.778	60.7204
77.0667	68.7772	107.667	63.4228
77.4706	79.1811	122.824	71.3569
77.9444	76.4123	128.833	74.2964
78.1333	79.4401	135.8	77.9411
77.3529	83.8524	141.471	81.4996
77.7778	84.6797	144.111	82.6713
76.8667	74.6574	135	78.3417
76.8235	67.4457	122.706	71.6736
76.2778	37.0056	51.3333	33.4012
73.9333	36.2674	44.6	31.1596
72.2941	37.7772	45.5294	32.6063
71.6111	38.6518	51.2222	36.0901
70.6	38.2813	50.4	36.3106
69.5294	36.883	43.0588	33.0435
69.1111	38.3203	47	35.4509
68.7333	40.532	53.8	39.2239
67.7647	38.429	45.2941	35.3004
67	35.5682	46.7222	36.6039
68	38.7577	46.5333	35.9295
69.9412	43.9053	59.7059	41.7559
72.4667	45.5627	64	42.4399
73.4	43.8134	60.9333	40.3726
74.2353	45.3287	68.7647	44.2399
74.8333	47.4652	74.8889	47.1596
75.8667	54.1253	84.8667	51.8776
76.5294	57.5432	92.5882	55.7324
77.1667	62.6769	104.833	62.0815
76.7333	62.61	104.933	62.3178
77.8824	64.8217	113	66.1574
78.7778	74.4819	129.222	74.3444
78.8667	77.8524	143.933	82.2447
78.9412	83.763	146	83.3137
78.4706		104.765	61.3151
75.2667		87.4667	53.679
73		73.2941	47.3669
68.4444		61.9444	43.9745
65.6		62.3333	45.7477
66.0588		70.3529	49.7072
69.6667		76.3333	50.5687
70.3333		77.2	50.5989
71.375		80.0625	51.4621
72.8947		84.8421	53.0478
73		91.2667	56.6087
72.625		90	56.3053
72.4211		84.5789	53.5828
73.6667		82.2667	51.5326
74.6875		92.4375	56.3633
74.9474		103.316	62.0775
77.8667		129.667	74.5411
59.9375		19.1875	26.1752
60		20.0588	26.6665
60		18.2353	25.7481
60		20.8235	27.2391
60.125		22	27.8388
60.9412		28.0588	30.5795
61.9412		35.1765	33.7722
61.875		44.5	38.8598
62		56.4706	45.2536
63.7059		64.9412	48.7137
56	59.2667	67.25	55.4193
56	58.8833	68.4118	56.0478
56	58.3722	71.1875	57.5494
55.8824	48.3556	54.5882	48.6694
55.9412	36.8222	37.2941	39.3199
55.2353	26.6806	27.2941	34.4425
53.1875	14.5139	21.8125	32.7847
50.2941	10.1833	19.5882	33.1616
45.9412	9.03889	20.8824	35.9994
39.1765	1.61389	20.3529	38.4385
37.1875	3.68611	20.75	39.2156
40.9412	1.225	20.2353	37.5997
41.8235	6.90556	21.7059	38.1326
43.4118	10.1722	21.5294	37.5143
44.4375	11.6083	22.375	37.592
45.7059	11.6611	22.7059	37.0499
47.7647	10.4944	18.1765	33.5173
48.6471	9.36944	20.0588	33.9551
49.8235	7.525	22	34.2765
50.8235	7.96944	18.8824	32.1589
50.8235	6.57222	17.8824	31.7315
50.8235	4.74722	17	31.186
51.8824	4.87778	16.7647	30.4301
52.7059	4.96111	15.5882	29.4561
53.1765	5.05833	18.5882	30.9511
53.7059	5.96389	17.2353	29.8708
54.7059	6.38333	16.6471	28.94
55.4118	6.41944	19.2353	30.1709
56.1333	6.90278	19.4	29.8307
54.44		23.6	33.3715
61.5833	10.8858	29.6667	30.866
61.5	9.86072	27.2222	29.4376
62.125	9.60167	20.5	25.6389
62.2857	9.33426	18.7857	24.6781
62.85	9.53482	17.95	23.8547
63.1	9.10028	17.8	23.609
63.3478	9.29526	17.7826	23.4365
63.4286	7.71588	14.5714	21.8116
63.4815	7.35376	17.4074	23.3743
62.6667	8.03343	17.3333	24.0277
61.4667	8.15599	15.6	23.8795
61	9.44568	14.3333	23.5013
58.0323	9.63788	18.7419	27.3162
44.4419	8.93593	19.5581	34.0095
40.8148	9.41504	18.3333	35.1587
46.7778	11.9666	18.3333	32.9327
58.1053	13.3649	17.6842	26.9142
58.3529	10.6295	19	28.29
55.0588	10.2423	17.4118	29.3939
53.3529	9.00557	17.1765	29.9123
54.2941	9.6546	18.1765	29.6069
55.6667	9.86351	18.4444	28.8488
55.8235	10.0084	18.6471	28.8552
55.9412	10.7827	21.0588	30.0825
56.1176	9.71309	19.1765	28.9481
56.4706	8	18.2941	28.352
56.8824	7.51253	15.9412	26.9671
57	7.85794	14.8125	26.3684
56.1176	7.87465	16	27.6156
56.4375	7.45682	17.6875	28.3181
57.1176	7.90529	16.8824	27.4349
58	8.68802	15.9412	26.3452
58.7059	8.96657	17.7647	26.8672
58.8125	9.24234	16	25.7941
56.4118	9.97214	20.4118	29.2412
53.5294	11.1866	20.4118	30.5247
45.5882	10.3398	19.5882	33.488
44.5625	8.9805	24.9375	36.5318
36.5882	8.97398	21.5294	37.6219
49.0588	12.2674	23.4118	34.1584
50.8235	15.2201	24.4706	34.0923
51.625	16.585	26.875	35.2489
61	13.2702	17	24.558
62	13.2535	17.7647	24.4045
61.3529	13.7744	18.0588	24.8759
58	13.5989	19	26.9782
53.75	12.9833	20	29.6729
37.2941	12.7374	22.8235	37.3808
40.3529	11.3362	25.5294	38.6938
45.0625	15.5097	23.4375	36.2598
47.2353	18.3649	24.4706	36.5442
52.5882	21.2256	26.0588	34.9938
58.5294	23.805	27.5882	32.366
57.875	28.3008	29.125	33.391
56.2353	30.9109	28.9412	33.8128
54.3529	28.6379	26.0588	33.4466
54.2353	25.1532	26.8824	33.9695
58.25	25	25.9167	30.8376
58.75		23.0625	28.9564
59.4706		22.8824	28.3607
60.0588		22.1765	27.6145
60		20.4118	26.6985
65.8333		16.0833	21.2677
65.8462		19.1538	22.9205
63.2		13.2667	21.4767
60.25		9.83333	21.5603
59.7692		10.9231	22.4662
60.6		14.4	23.8006
62.75		17.25	23.9278
62.6154		12.6923	21.5506
61.8		13.2667	22.4236
58.9167		12.5	23.9125
58.9231		14.0769	24.7292
60	6.73333	11.1333	22.4281
57.0833	5.55	10.25	23.8694
53.6923	4.21389	12.9231	27.5468
51.4	3.89444	11.7333	28.3601
53.25	4.83056	13.6667	28.1758
55.7692	4.53611	11.7692	25.3482
58.0667	5.25	14.4	25.3903
59.3333	12.9306	29.0833	32.5778
58.8462	6.46389	14.7692	25.1544
58.3333	5.08611	13	24.5347
59.0833	4.05	10.5833	22.7338
58.6923	4.23333	10.7692	23.1213
57.7333	4.95278	12.9333	24.9706
57.6667	6.31667	14.5	25.7848
58.8462	6.53611	14.4615	24.9879
60.0667	6.09444	13.0667	23.5331
59.6364	4.87222	12.0909	23.2205
59.3077	4.93056	13.7692	24.4285
59.6	5.85278	12	23.2117
60.5833	6.31667	15.0833	24.2456
62	6.48889	15.3077	23.4892
61.4667	5.90833	13.4	23.0753
60.3333	6.92778	14.25	24.1523
60.4615	7.05556	13.9231	23.8712
60.6	8.84722	14.2667	23.8057
59.9167	8.78333	15	24.607
57.3077	8.15556	14.0769	25.7922
57.4667	7.23333	13.8	25.5377
58	7.05	13.9167	25.2499
56.5385	6.46944	15	26.7977
60	7.59444	16.6667	25.4217
62.4167	10.8056	28.25	30.0981
63.8462	7.91667	16.3846	22.8274
64.3333	8.98889	15.8667	22.5235
65.5833	9.01111	16	21.741
63.9231	8.61667	15.1538	22.0515
65.3333	8.59444	12.9333	19.8926
64.3333	8.37222	14.8333	21.5785
63.8462	8.27778	15.6923	22.3638
64	10.0889	16	22.429
64.4167	12.4778	19.9167	24.2737
64.9231	13.1528	16.3077	21.9881
65.0667	11.8806	18.0667	22.8452
65.3333	18.6194	44	36.6997
65.0769	10.1028	19	23.3434
63.7333	9.90278	17.6	23.4701
62.0833	10.8028	17.5	24.5017
60.6923	12.0417	18.3846	25.8955
62.6667	17.3083	32.0667	31.9984
61.1667	15.9167	19.75	26.3221
62.8462	17.5417	20.9231	25.8516
61.6	29.3917	28.7333	30.8712
55	20.3889	19.6667	30.206
54.6154	14.9833	16.4615	28.5272
58.8667	13.0472	21.0667	28.1875
65.5833	11.7889	20.5833	23.6416
64.7692	8.59444	16.2308	21.6617
64.5333	8.83056	15.2	21.3622
64.8333	8.80278	16.25	21.9838
65.0769	8.77222	16	21.7204
64.7333	8.47222	16	21.9465
64.9167	8.82222	15	21.2848
64.9231	8.3	14.9231	21.239
64.2667	10.6722	16.7333	22.6503
63.6667	18.8389	21.5833	25.6689
64.3846	31.2194	31.1538	30.3742
66.3333	48.7667	63.6	46.6453
66.4167	55.8	76.3333	53.5435
70.0769	69.7056	100.615	64.237
70	75.7472	103.867	66.0169
70.25	64.3962	52	37.7925
70.3846		49.3846	36.289
68.4		57.6667	42.0755
66.75		61.6667	45.3252
64.5385		53.3077	42.2582
63.0667		44.2	38.2993
61.3333		62.25	49.2049
61.3077		74.8462	56.0363
58.7333		49.2	43.9329
58.3333		62.4167	51.4299
58.0769		65.1538	53.1562
58		72.8667	57.4507
59		89.8333	66.0488
59.3846		88.1538	64.8872
59		103.067	73.2081
59.9375		19.1875	26.1752
60		20.0588	26.6665
60		18.2353	25.7481
60		20.8235	27.2391
60.125		22	27.8388
60.9412		28.0588	30.5795
61.9412		35.1765	33.7722
61.875		44.5	38.8598
62		56.4706	45.2536
63.7059		64.9412	48.7137
56	49.8111	67.25	55.4193
56	50.0583	68.4118	56.0478
56	49.0444	71.1875	57.5494
55.8824	40.3778	54.5882	48.6694
55.9412	30.3361	37.2941	39.3199
55.2353	22.45	27.2941	34.4425
53.1875	11.9139	21.8125	32.7847
50.2941	8.90833	19.5882	33.1616
45.9412	8.88333	20.8824	35.9994
39.1765	10.95	20.3529	38.4385
37.1875	9.925	20.75	39.2156
40.9412	9.38611	20.2353	37.5997
41.8235	10.4056	21.7059	38.1326
43.4118	9.65278	21.5294	37.5143
44.4375	10.6667	22.375	37.592
45.7059	11.0167	22.7059	37.0499
47.7647	9.17778	18.1765	33.5173
48.6471	8.43056	20.0588	33.9551
49.8235	7.46667	22	34.2765
50.8235	8.03611	18.8824	32.1589
50.8235	6.24444	17.8824	31.7315
50.8235	4.19167	17	31.186
51.8824	4.42222	16.7647	30.4301
52.7059	3.63611	15.5882	29.4561
53.1765	3.85556	18.5882	30.9511
53.7059	4.78333	17.2353	29.8708
54.7059	4.70833	16.6471	28.94
55.4118	5.19444	19.2353	30.1709
56.1333	5.16667	19.4	29.8307
52.7143	7.66452	15.0714	28.5806
52.8846	7.025	13.4423	27.4759
54.3902	6.21944	14.6098	26.9927
54.9143	5.44722	15.2571	26.8916
53.8378	4.99167	15.1892	27.4773
52.8421	5.35278	13.4211	27.0145
54.6364	5.06944	14.4545	26.6079
55.186	4.66667	12.9535	25.7725
60.4828	4.95278	12.069	22.2972
58.8913	4.075	10.8696	22.931
62.56	3.8	10.84	20.5695
58.34	4.34444	13.12	24.5566
58.5	5.38333	12.65	23.7918
50.9565	7.01944	18.413	30.4962
46.1111	7.73056	11.7778	29.1708
55.5946	8.22222	14.5135	26.6548
56.4231	8.07222	13.4231	26.1096
54.1765	7.85278	11.1765	26.1698
57.0588	8.75556	14.2059	25.6624
57.1351	6.39444	16.1892	26.7981
53.9722	5.31667	14.1944	27.5144
51.9143	5.76389	12.9429	28.0547
51.5556	5.84167	13.6667	28.6046
52.8649	5.89722	12.973	27.3776
51.8889	6.08611	12.4444	27.8634
51.4722	7.23056	12.5833	28.3628
55.3333	5.45833	11.4667	25.5762
53.5926	3.75833	8.11111	25.0092
53.6786	3.56944	3.28571	22.3421
57.5	4.05556	9.3	23.0813
57	3.77778	9.33333	23.4283
57.3333	3.77778	7.55556	22.2472
57.6667	4.26667	8.55556	22.5689
58.4444	5.11389	10.7778	23.2593
59.3	5.13889	8	21.1936
59.5556	5.28056	9.55556	21.867
58.2222	7.16389	11.4444	23.5089
54.6667	8.35278	11.8889	25.4884
50	7.53611	11.7778	27.4697
42	10.0639	16.6667	33.1054
36.7778	10.9333	15.5556	34.1392
45.8889	10.1222	16.3333	31.6958
49.4	12.325	16.9	30.5927
50.6667	12.475	14.3333	28.8424
51.2222	11.9889	17.2222	30.2542
52.8889	10.8944	12.2222	26.5812
53.8889	11.0722	14.5556	27.4
55.1111	10.1528	13.8889	26.3638
56.2222	9.07222	14.1111	25.7529
57.2	8.58889	12.3	24.1683
58	8.28056	10.2222	22.6937
58.7778	7.40556	10	22.1903
59.2222	6.99722	7.66667	20.6784
59.7778	7.04167	9.55556	21.3348
60.1111	7.24444	10.8889	21.8368
60.8889	7.68333	10.1111	20.9042
61.4444	8.04167	10	20.4786
62	8.33056	10.8889	20.6368
62.4	8.15	12.4	21.264
62.4444	9.13611	11	20.4902
59.6667	8.67222	11.6667	22.2069
56	9.125	12.4444	24.4399
43.1111	11.8972	15	31.1724
37.3333	13.6889	15.4444	33.6278
42.3333	13.1361	18.6667	34.4399
48.3333	14.1361	16.7778	31.0998
51.7	16.1833	17.2	30.361
55.7778	17.5861	18.5556	28.9216
59.3333	21.5028	20.5556	27.7498
56.4444	27.1111	21.4444	29.6169
54.7778	23.6806	23.4444	31.7956
54.3333	19.8917	20	30.1817
57.8889	17.0625	17.3333	26.4423
59.4		15.8	24.73
60.2222		14.4444	23.4728
60.6667		12.6667	22.1757
61		12.7778	22.188
66.9474		20.5263	22.5524
68		18.7333	20.8897
68.5625		17.5	19.8524
69.0526		19	20.3414
69		24.1333	23.1531
69.1875		24.375	23.1605
69.4211		28.5789	25.2812
69.2667		31.2667	26.8368
68.75		27.4375	25.1052
68.5789		22.5789	22.3861
67.9333		20.0667	21.3461
67.8125		20.3125	21.6986
65.5263		22.6316	24.4842
64.7333		19.7333	23.1942
64.625		18.5	22.5982
65.1579		21.4211	23.8279
66.5333		22.1333	23.3082
65.875		21.25	23.2635
65		19.9474	23.1345
64.8667		22	24.3842
66.3125	29.948	23.4375	24.4486
65.7895	29.8472	23.3158	24.6608
60.1333	27.2722	20.2667	26.9727
58.3125	27.0667	21.4375	29.1131
62.5263	29.3528	21.5263	26.1446
64.8667	39.8083	28.4667	28.2172
66.2667	47.2611	38.2	32.5617
66.95	46.3167	39.65	32.8966
67.2667	40.4917	33.6	29.4151
67.8	34.5472	28.5333	26.2717
67.8	32.1722	25.95	24.8677
68	32.075	27	25.2591
66.9333	30.1917	26.8667	25.7601
66.65	28.2056	23.75	24.3569
66.5333	26.8278	21.9333	23.4316
64.5333	27.8417	23.8667	25.7163
62.35	27.4583	23.15	26.9969
61.7333	25.8556	22.4667	27.0329
62.2	22.8944	18.9333	24.5055
62.4	24.4889	22.4	26.0371
61.3333	36.8611	31.8667	31.9183
62.1333	48.5	49.0667	40.8001
62.95	46.9	45.45	38.3383
63	47.1694	45	38.004
63.8	51.3139	49.6	39.9662
64.15	59.4028	61.5	46.1738
64.8667	58.9389	61.6667	45.7924
65.4	55.2417	58.6	43.7824
65.55	64.9111	77.15	53.7965
66	59.0667	57.3333	42.7538
66.0667	62.2583	65.8	47.2389
66.1	66.3417	70.65	49.8409
65.8	63.9694	69.7333	49.5423
64.4667	49.0056	49.7333	39.7283
62.9	35.1111	35.65	33.243
61.4667	27.4611	25.7333	28.7955
61	26.1333	25.3333	28.8605
61	25.9611	27.35	30.0802
59.4	17.3056	23.1333	28.9289
59	7.67778	14.9333	24.7302
59.05	7.13333	15.3	24.6126
58.6	8.96111	17.8	26.184
56.6	8.96667	16.4667	26.6243
55.95	7.58611	17.4	27.4411
55.3333	10.9167	21.5333	30.2503
56.4667	16.6167	23.3333	30.7357
57.8	17.6556	24.85	30.8912
60.4667	24.1556	27.1333	30.3911
62.2	30.0389	34.4667	33.2179
63.05	33.1444	35.1	33.0012
63.5333	33.4056	31	30.4651
64.0667	35.4056	32.6	30.954
64	35.8667	32.75	30.9311
64.6667	33.5278	27.6667	27.6329
65.2	33.5	26.2	26.4885
65.95	33.175	26.8	26.2939
66.0667	32.8222	25	25.2176
66.4667	32.3917	24.4667	24.6401
66.6	33.4917	25.65	25.1669
66.7333	32.4556	27.7333	26.2062
65.45	20.2381	26.2	26.279
65.8		27.7	26.9567
66		22.4667	23.9424
66		22.4667	23.9424
66		26.9	26.2765
66.0667		25.5333	25.5061
66.6		22.1333	23.3158
67.95		32.15	28.0846
70.6667		36.6	28.8009
70.2667		33.6	27.2867
69.95		37.75	29.6244
70.9333		33.2	26.6059
71.9333		35.3333	27.2822
73.95		30.25	23.321
75.8667		21.2667	17.47
74.1333		17.8667	16.5395
71.7333		19.0667	20.0803
71.3333		14.7333	17.9992
71.65		15.25	18.109
72.4		17.6667	18.9615
72.8		15.5333	17.5441
73.75		19.05	18.7829
73.1333		16.7333	17.8968
71.8667		17.9333	19.1993
67.4		14.2	19.8356
65.9333		16.2667	21.5585
61		16.1333	24.5009
60.75		12.85	23.23
60.6667		12.4	23.0607
59.3333		9.46667	22.3511
59.95		13.4	24.0733
62.7333		12.9333	21.9894
64.3333		15.1333	22.2555
69.45		14.85	19.0121
71.7333		16.4	18.5862
72.6		16.3333	18.0056
72.1304	16.3184	14.3043	17.0177
69.6	13.8329	14.7	19.1024
67.6	13.2897	15.6667	21.0379
69.8667	18.6769	17.4667	20.5202
71.8	22.9666	21.2	21.2678
71.6667	26.8607	23.1333	22.3757
72.6	28.9694	26.0667	23.3743
72	30.8329	24	22.651
72.3333	26.8607	20.4667	20.5201
73.4	30.3872	23.0667	21.2506
74.2	30.1727	21.45	19.9204
74.4667	33.1003	25.2667	21.7132
74.0667	33.8301	21.2	19.6477
73.2	44.4178	27	23.0984
71.8667	49.585	32.8667	27.1496
71.9333	55.2563	44.8	33.4845
72.15	51.2033	34.8	27.9126
71.2667	48.5599	33.4	27.6528
70	53.3788	35.8667	29.7435
71.2	59.1616	41.9	32.4367
71.9333	58.8189	45.7333	34.0666
72.0667	65.8496	58.4	40.8315
74.5	70.7298	67	44.0374
75.2	64.7549	60.5333	40.2842
73.2	42.1616	32.4667	26.4419
74.05	40.2089	30.45	24.7916
75.4667	46.2674	41.9333	30.0719
74.7333	46.9526	43.4667	31.3839
75.45	45.1253	40.9	29.5238
75.4	50.2591	49.1333	34.0109
75.4	52.2228	45.2	31.883
75.55	49.8579	47.7	33.1368
76.2667	51.6546	47.6	32.6626
77.2	55.8774	58.4667	37.8759
78.5	54.454	59.1	37.3631
77.2	54.9638	57.6667	37.2629
73	46.7159	38.1333	29.2531
69.4	40.2618	28.6	26.4644
66.8	39.2451	31.8	29.6748
66.2667	33.454	25.1333	26.5735
64.75	31	21.7	25.6175
62.4667	28.961	20.8	26.5494
63.7143	32.5599	22.1429	26.3814
63.05	29.4652	23.15	27.5592
64.2667	24.39	20.6667	25.5502
64.5333	20.61	20.6	25.6475
66.6	18.5599	20.6	24.3648
67.1333	17.7827	18.6	22.9576
67.4667	17.8774	18.3333	22.6712
67.25	18.6936	18.15	22.6696
66.8	20.7128	19.7	23.9007
75.6667		25.4667	20.6458
74.9333		22.6	19.5775
76.3		24.05	19.4627
77		33.2667	23.9883
77.1333		45.3333	30.4286
77.6		43.7	29.2379
77.9333		54.4667	34.8433
76.6667		60	38.5931
72.45		33.7	26.6376
68.6471		29.7647	26.659
65.2667		29.6667	28.4488
57.9		27.4	30.989
57.2667		28.2667	31.6945
56.6		30.3	33.2782
63.8		28.3333	28.5381
69.2667		30.3333	26.7179
73.55		30.15	24.0705
72.3333		26.5333	23.0302
73		27.6667	23.3076
74.7		28.05	22.6795
77.6	27.6136	37.4667	26.0715
77.4	31.7139	39.4667	27.1307
75.6667	35.4028	42.0556	29.5775
75.3333	41.3306	52.3333	35.1941
76.1875	50.7028	66.125	42.2269
77.15	58.275	90.25	54.7176
77.9333	55.7333	92.2667	55.6277
78.6	45.6028	79.8	48.5475
79.4	34.8083	57.85	36.3263
79.1333	32.5778	51.2667	32.8887
79.5333	32.2806	58.8	36.7525
78.1	32.3833	53.35	34.5156
74.4667	24.9222	38.4	28.5095
70.5333	22.4833	35.8	29.1764
53.95	22.7861	33.5	36.0197
38.2667	21.7917	38.6667	45.1909
37.4667	22.7694	44.6667	48.9375
37.95	26.6583	45.3	49.2838
48.4667	23.1111	34.7333	39.8511
52.6	30.2722	35.6667	38.5112
57.4	32.5194	49.4	43.6832
61.8667	40.4583	57.5333	45.8133
65.6667	45.0556	61.7333	46.0741
68.9	46.2222	70.55	49.0058
71.4667	48.6056	77.0667	50.9647
73.6667	55.8722	86.6667	54.9166
75.85	60.3	94.65	57.9534
77	63.9472	101.333	60.8123
77.8	52.1583	101.6	60.6361
79	59.8361	107.9	63.4349
78.9333	59.6333	108	63.5329
78.7333	61.8139	112.067	65.8645
78.4	55.8917	100.4	59.7915
75.4	40.8111	75.6667	48.6485
73.4	27.0611	46.2667	34.1363
71.3	21.9389	38.75	31.1879
67.1333	22.0472	38.7333	33.438
63.7333	20.4667	37.6667	34.5835
46.05	13.8611	28.45	37.077
26.2667	8.28611	48	54.4563
23.7333	13.7889	62.3333	63.4401
30.95	21.2083	56.45	58.7254
42.4667	24.5167	28.4667	40.2544
47.6667	20.6278	25.9333	36.7747
51.3	14.7361	28.85	36.5795
55	13.4306	29.7333	35.3947
58.1	14.7583	29.6	33.7074
66	21.0556	36.8	32.9577
69	25.6972	42.4375	34.2137
70.9444	26.8278	49.9444	36.9955
72.2	28.5778	56.6	39.77
74	31.475	52.4	36.3134
74.6	32.7889	51.8	35.594
74.6	33.6944	49.05	34.1256
75.9333	38.5028	54.2	36.2724
77.2	36.7861	54.3333	35.6397
77.35	33.5111	48.85	32.5746
77.7333	32.5806	48.7333	32.2592
78.3333	33.5167	57.2667	36.4809
75.95	28.4917	47.7	32.4297
71	22.2414	37.7333	29.7351
67.2		39.9333	32.9625
63.05		38.05	34.0181
63.6667		39.8	34.5463
67.2		40.1333	32.8906
71.85		41.05	30.7386
72.9333		45.7333	32.5851
71.5333		46.4	33.9185
79.45		51.6	32.0436
84.25		54.7857	30.9561
85.6471		62.4118	34.3839
87.8		60.4667	31.9831
88.9444		51.7778	26.5293
90.0588		41.6471	20.3608
90.6667		34.8	16.2626
89.9444		25.7778	11.9126
77.5185		25.3333	18.9263
73.5789		45.2632	31.7339
74	61.613	65.4	42.1884
72.875	36.5655	34.9375	26.4243
71.0526	33.3203	23.8947	21.4703
71.0667	30.1476	25.8	22.592
71.5	19.7688	17.9375	17.7943
71.7059	27.2563	18.4706	17.9458
72.6667	25.7521	18.4	17.4843
73	20.6435	14.8125	15.4303
73.0526	19.4735	16.8421	16.5419
73.2	20.3092	18.6	17.396
73	29.1142	23.4375	20.1447
73	36.5265	29.6842	23.5242
73.2	47.2841	38.1333	27.9635
73.0625	37.727	28.6875	22.9438
72.8947	28.8162	23	19.9773
72.2667	41.2117	35.8	27.3153
72	58.3092	63.8125	42.6938
71.7368	72.8969	84.8947	54.2242
70.8	73.1393	77.4	50.7603
69.1875	58.6546	56.125	40.096
68.2105	48.2618	38.6842	31.4227
67.4667	31.1588	22.9333	23.5129
67.5625	29.6156	21.0625	22.4377
69.5789	26.8552	20.6316	20.8981
71	12.5097	16.0667	17.4731
69.5	11.6212	14.9375	17.8492
68.8947	11.7214	14.4211	17.9681
68.2	13.3064	15.3333	18.9187
69.6875	16.3864	17.0625	18.8754
69.9474	21.3482	22.5789	21.6888
70.0667	12.805	16.2667	18.1954
70.5	10.5933	13.875	16.6164
70.6316	10.961	13.7368	16.4551
70.6667	9.61003	14.4	16.7907
70.625	10.624	13.8125	16.5003
70.4211	14.4875	18	18.8999
70.8	13.9359	18.8	19.0834
71	12.337	16.625	17.7751
70.9474	10.9248	13.5789	16.1618
70.4	11.9526	11.9333	15.6317
70.0625	15.1671	12.75	16.2956
[truncated: 4,549 more rows]

## Sheet: Figure4
Temp	MicroPEM	QT-50	QT-50 calibrated by model			Temp(℃）	Gravimetric
27.2857	98.9417	111.643	71.4195			27.85	31.221
27.5294	87.5056	101.412	65.337			23.18	51.4524
27.4706	79.3528	103.706	65.6719			23.62	18.6888
28.0588	72.8278	97.8235	63.4624			22.15	20.3249
28.8824	72.6889	93.0588	61.4957			25.01	38.1151
29	61.8139	96.2353	63.9429			21.48	16.9009
29.8824	57.1722	92.1765	62.1419			27.62	26.3268
28.1176	53.1611	82.5882	55.0812			31.62	28.9844
27.2353	50.8833	64.1176	43.2617			26.85	28.0493
26.8235	48.7	56.0588	37.2804			30.02	37.8133
26.8824	43.3556	41.5294	28.6231			29.36	43.7181
26.7647	41.8528	37.7059	26.1355			28.68	32.4423
26.3529	40.8056	28.4118	20.6858			32.23	23.5397
26.6471	37.8111	26.4118	19.5676			30.28	32.3218
27.6875	32.9444	28.8125	22.2526			28.7	20.6731
29.25	38.2444	54.0625	38.1884			26.81	13.7699
30.125	58.1528	77.4375	53.2108			25.06	9.07853
29.8125	70.7472	64.4375	45.3937			27.75	64.3132
29.0625	81.1556	45.9375	34.1531			26.54	78.4046
28.5	77.725	36.3125	28.5051			26.99	41.1871
28.3125	73.2972	34.625	27.7056			25.27	56.3616
29.0588	65.3278	45.1176	34.5238			25.85	22.0542
30	56.8167	52	39.1273			27.9	15.9993
30	51.5778	55	41.326			22.42	30.1197
30.25	50.1583	50.375	39.262			27.02	10.4256
30.9375	48.9417	53.9375	41.0473			25.95	38.6245
31	48.6333	50	39.0575			32.45	35.8535
29.375	44.8972	51.25	38.2225			27.8	42.9426
28	38.2333	39.2941	30.1176			25.83	20.3417
28	32.1056	32.5	26.3065			25.37	15.7373
28	28.6861	21.2	20.0616			25.44	26.4402
28	25.5222	21.2222	20.1687			23.45	16.784
28	22.8472	18.4444	18.3734			24.95	59.7369
27.6667	20.6917	17.1111	17.7077			19.13	78.4321
27.2222	18.7028	16.3333	17.3122			26.22	26.5047
27	17.4444	14.5556	16.3631			25.2132	46.1822
27	16.8917	14.7778	16.1909			22.331	57.804
27.3	16.5083	15.5	16.7875			17.3025	38.2962
28	19.5889	22.4444	21.3417			7.18371	60.1132
26.3333	34.25	44.1111	38.4589			19.0345	32.0471
26	37.1167	41.6667	37.4113			16.4204	30.249
26	43.9861	53.8889	42.7807			20.133	45.5965
25.5556	47.2	47.8889	42.1189			15.8016	66.046
25.3333	48.1444	58.6667	45.9152			19.5128	63.0271
25	41.0889	45.6	37.2494			15.4	47.9309
26	28.9389	31.7778	27.3823			14.06	95.7737
27	23.4389	23.6667	23.5587			17.5872	68.3539
27	19.9944	22.8889	23.1379			11.7057	71.2151
27	16.05	18.6667	20.4881			17.4553	57.0743
27	12.7583	18	19.6157			9.24014	57.6086
27	13.6556	14	16.7937			20.8583	71.2866
27	13.9472	17.5556	18.3517			9.63893	159.817
27	13.2611	14.4	16.4398			19.9973	49.424
27	12.9611	16.5556	17.2258			16.8	48.7893
27	15.1	14.8889	16.0317			8.86	74.4608
27	17.875	19.2	17.6548			15.34	29.697
27	17.5389	19.9167	17.9109			7.56	82.0199
26.9167	19.6278	22	18.796			6.97157	52.7276
26.8333	22.5333	21.75	18.2542			18.3265	63.5568
27	23.4528	21.6923	18.2895			8.66341	62.1347
27.6667	22.325	21.9167	19.6129			17.5189	83.0705
26.9167	20.8556	20.3333	25.1872			21.0827	65.6358
25.9167	20.2556	23.25	25.3964			21.7687	54.6272
24.75	22.7583	28.4167	30.6708			7.98588	105.581
25.5385	25.85	35	28.8875			14.4194	24.1425
24.5833	26.875	31	28.2943			5.66707	45.1575
26.0833	29.1056	31.5	25.628			15.4823	33.6185
27	32.95	28.5833	25.2316			6.97095	67.491
27	33.4444	28.8462	25.4497			18.0111	21.8109
27.3333	30.3639	20.3333	27.0552			9.25	48.2905
28	23.0917	13.1667	28.8427			16.2373	46.0663
28.5	21.6	12.4167	28.6278			12.9036	62.2775
29	20.7389	13.3077	29.4314			7.24062	49.7389
26.7368		16.5789	19.3756			20.1849	53.3914
28.1333		19.8667	23.3465			7.17925	57.407
28.7333		20.4667	25.5889
29		21.2632	26.6118
29		25.375	28.1524
29		23.8667	28.1589
29.1481		33.8889	29.4295
28.8	38.8351	39.8	29.947
28	39.4763	41.0667	32.4545
27.8421	30.8719	23.8947	24.2921
27.3333	25.9053	19.4667	21.0701
27	24.4652	16.85	21.9765
27	30.8245	28.4667	27.1644
27.0667	31.156	23.5333	23.0221
26.2	27.663	19.8	19.9661
27.1333	24.3621	21.2667	22.472
28.0667	19.7382	20.3333	24.8091
28.8	20.8217	20.6	26.0411
27.8	29.4039	23.2667	26.4551
27	51.7911	77.6	51.6838
27	52.6173	71.1	48.3976
26.9333	39.4847	33.5333	29.01
26.7333	32.1365	24.2	24.4765
26.35	26.7187	17.6	22.5344
26.2667	20.429	13.6	21.6857
27.6	15.9638	12.9333	22.1263
28	14.3565	12.55	23.3767
28	12.9889	13.5333	24.7092
28.3333	12.624	12.1333	24.3495
28.8824	11.8997	14.8824	26.0145
28.8667	11.5766	14.3333	25.5093
29	15.7632	19.6667	24.0004
28.5	30.2941	30.8	29.4708
26.4667	57.4067	85.2667	59.8976
26.2667	44.4011	55.9333	40.9909
25	37.1588	36.8	31.041
25	34.1031	26.9333	24.6065
25	37.1588	26.7333	24.4983
25	35.9666	22.25	21.985
26.5333	31.1031	21.8	23.3869
27.6	27.9861	19.5333	26.3988
26.05	39.4875	26.3	23.9682
25	39.9972	28	23.7798
25.3333	35.883	29	23.4464
25.5	28.4652	19.9	18.4809
25.4	21.8384	16.4	16.9989
25.4667	16.805	14.3333	19.0135
25.25	14.6518	11.75	20.9786
25.8667	13.8719	9.66667	19.6244
25.4667	12.493	10.9333	20.2886
26.55	10.5376	9.65	18.8801
27.7333	10.8078	11.2	20.2159
28	10.351	11.8	21.0517
28	10.4735	11.15	19.7241
28.4	10.5348	11.5333	19.2616
28.9333	13.3203	14.3333	20.088
27.5	18.4215	17.5	21.6087
26.2333		16.8333	19.4778
26		14.9333	18.211
25.8		13.9333	17.5279
25.25		18.65	18.7237
25.1		21.7	21.6489
25.1333		21.6667	20.6529
25.05		20.95	21.1309
25		18.6667	19.6955
25.0667		20.6	21.0667
25.15		19.35	20.0293
25.2667		18.5333	18.5115
25.4		25.8	21.4701
25.3		19.15	19.2052
25.3333		16.0667	17.59
25		12.9333	15.4094
26.5291	22.3593	18.5112	18.4078
28.8837	17.3844	14.6279	19.1046
27.5	16.4178	12.8	17.5526
25	20.2173	15.9	16.9705
24.2857	41.6184	32.2857	22.6893
24	57.5682	68.125	41.4484
24	42.8245	46.1	30.1415
24	34.7549	24.9	19.7251
24	30.468	21.3	18.5013
23.1	25.8552	19	19.3152
23	21.3872	15.4	15.3664
25.5	18.4485	14	16.8682
26.7	15.1727	14.8	18.6144
27	13.7298	11	17.364
27.1	13.0696	9.6	17.9498
27.5714	12.1978	9.28571	18.566
28	12.2841	10.125	18.9721
27.4	14.9248	13.5	22.1811
26	28.5627	27.8	27.9574
26.5	28.4819	23	22.5356
26	24.1337	19.9	21.3805
24.8	23.2786	17.8	15.4436
24.3	27.3036	20.7	17.8635
24	35.8663	29.1	24.2345
23.4	36.7047	25.3	22.8709
23	37.0585	22.7	20.8949
28.0798	35.3116	23.3006	24.607
26.3805	35.0088	22.0619	22.6152
24	30.8747	24.9	18.2117
24.9	27.5265	23.3	17.1961
24	26.5265	20.4	15.7114
29.2286	36.6462	31.5238	23.3772
29.5	29.9164	28.1111	22.6586
28	30.844	29.9	21.4783
28.2	24.2563	29.6	22.6206
28	15.1058	28	26.6356
28	10.9944	19.4444	22.7893
28	9.16156	20.3333	23.3433
28	8.50139	14.5	20.8455
28	8.10028	15.4	21.6614
28	8.13649	14.7	20.7563
28	8.54039	18.9	23.0285
28.4	11.0557	21.4	24.1608
30.6095	14.6017	24.2667	27.0208
32	19.351	27.8889	29.8349
31.1111	20.7827	29.3333	30.1552
30	24.0529	26.6	28.0014
28.6667	22.351	26.3333	27.3556
25.7	18.2451	26.5	24.1457
25.1111	13.8969	19.7778	20.4292
25	13.2061	16.3	18.8319
25	13.7298	17.7778	19.4632
25.2	19.234	17.4	17.5074
27.6	22.8774	27	23.0906
29	22.8384	28.7778	24.0164
29	20.3008	24.3	23.2609
29.3333	18.7772	23.1111	23.2348
29.2	17.1226	20.9	22.9893
29.5556	19.585	23.3333	23.7079
29.4	21.9526	29.3	25.6799
29.2222	21.0084	26.8889	24.0054
29.8	20.2897	26.1	23.9259
29.7	19.4903	23.6	23.2042
29.3333	19.9777	24.5556	23.5044
28.9333	19.7662	25.1333	25.4483
28	16.7632	16.7333	23.0627
28	14.4791	13.2	20.4931
28	13.454	12.1	19.5471
28	13.1086	12.3333	19.5856
26.3333	13.1114	11.6667	17.5872
25.1	14.2006	11.55	16.4867
25	16.7103	15.3333	17.7167
27.2667	16.7382	14.2667	18.9845
28.65	15.8662	16.5	22.4991
28.3333		17.3333	25.6274
24.7778	123.072	226.333	127.187
27.3795	139.48	223.982	130.681
25.932		233.874	133.809
23.3		249.4	138.752
23.8		236.7	132.544
24		238	134.256
24		220.2	124.066
24		215.9	122.135
24		215	121.977
24		190.167	109.091
24		184.8	106.099
24		159.667	92.9556
24		171	98.173
24		190.4	107.879
23.5		139.8	81.75
23.2		100.3	59.3777
23		87	50.812
23		97.3	55.9895
23		116.8	66.3416
23		142.8	80.276
23		145.9	82.1505
23		151.6	85.2342
23		157.4	88.6352
23.3		165.8	93.3928
24.6842	25.2396	65.4737	44.8884
24	19.6212	54	38.166
23.9	15.8189	36.2	28.4432
24	11.8357	31	26.5784
23.4	9.8078	28.2	25.361
23	8.48747	28.9	27.2101
23	8.79666	21.8	25.2772
23.2	9.61003	23.7	25.3725
24	8.14485	24.2	23.0312
24	7.81337	25.5	21.7605
24	7.74227	25.7	21.0133
24	11.2758	31	22.9813
24	23.117	54	34.1083
24	45.4039	103.9	60.0953
24	66.1003	158	88.3764
24	87.5404	189.2	104.795
24	94.4234	202.7	111.967
24	95.3788	201.2	111.155
24	96.2312	206	113.95
24	98.3816	209.4	115.855
24	101.83	212.5	117.664
24	106.858	211.1	117.367
24	117.139	212.5	118.322
24	115.71	224.333	124.943
23	17.2451	40.4	28.9572
23	20.1448	43.2	30.472
23	25.61	54.6	36.442
23.4	20.5404	45.5	32.1541
24.8319	18.1424	39.1504	31.532
23	17.1894	35.2	28.3812
23.5652	10.4847	26.6087	24.1016
25.3333	10.0836	40.2083	33.48
25.6207	10.5376	43.6552	36.0393
25.8276	11.6295	44.3103	36.2005
26.5732	11.4875	54.8537	41.9918
25.4615	13.2061	50.2937	36.731
26.1515	25.1504	63.6061	45.6778
25.1053	14.9944	61.7895	43.3214
24.8947	17.0613	35.3684	27.8622
24.8947	16.4039	35.5263	26.9433
24.9474	17.7688	44.6316	32.0913
25	19.376	50.45	35.6292
25.4737	20.2284	64.1579	44.6683
28	22.2591	62.1579	46.2821
27	23.1309	63.3684	47.0113
27	23.8524	69.4211	49.7663
26.7895	26.9192	63.1579	45.8705
25.9	27.1532	61.7	44.2961
22.4		33.1	25.8975
21.9		29.2	23.7832
22		27	23.6072
25		26.4532	27.1542
23.5753		22.4624	23.9425
21.3171		20.1463	20.0121
20.2		16.6	17.6228
20.4		16.3	17.7123
21		20.3	19.9737
21		20.1667	20.2525
22		18	22.6862
22		21.6	25.2918
22.1		37.5	29.2491
24.7976		76.2024	50.2691
23.2063		60.2698	38.8616
23	13.1365	31.5	23.2869
23	12.2981	29.7	22.7079
23	12.454	28.8	22.221
23	11.9415	28.2	22.2912
23	12.9526	29.9	23.2767
23	14.9526	36.3	26.9365
23	16.2312	36.3	26.9365
23	18.8719	46	31.6578
23	17.7716	43.8	30.8624
23		26	19.8508
23		27.4	20.6082
23		27.6	21.177
23		40.6	27.7494
23		33.4	24.1174
23		33.4	24.3148
22.9		34.1	24.5347
23		33.5	24.4347
23		29.2	22.4374
23		30.1	23.3191
23		28.4	22.531
22.8		30.2	23.7794
24		68.5	34.4955
24		57.8	28.7726
24		61	30.3064
24		58.5	28.8223
24		57.7	28.3895
24		54	28.625
24	15.3577	78.8	40.0678
24	15.5348	39.7	18.9805
24	15.7354	44.2	21.415
24	18.2563	42.7	20.6693
24	21.7744	42.2	20.4646
24	22.4401	38.5	18.2655
24	23.1699	41.7	19.9967
24	25.337	46.2	22.3654
24	27.9443	63.7	31.7671
24	28.1532	65.1	32.6561
24	25.6435	56.6	28.0576
24	26.1616	70.4	35.5234
24	26.8162	68.9	34.5803
24	26.1031	69.6	34.959
23.8	26.5292	62.8	31.2916
24	23.0667	49.8889	23.842
23.8333	24.3315	49.5	24.6098
24	22.1393	43.6	19.5112
24	15.9387	32.7	13.4169
24	14.4791	31.2	13.0002
23.9	14.0334	33	14.3416
23.4	15.5766	28.2	12.9248
23.1	15.5571	24.8	12.0566
23	15.2897	21.4	10.9796
23.2	18.4206	37.5	20.7311
23	28.3398	89.8	49.0368
23	20.9053	33.6667	19.1073
23	22.5432	35.8333	20.2795
23	22.9916	34.4	19.7234
23	22.8691	28.9	16.7479
23	21.3816	23.3	13.7841
23	21.8329	27.7	16.4277
23	23.1532	30.4	18.0858
23	24.5515	27.7	16.6251
23.1	22.5627	28.5	17.0851
23	19.7772	21.5	13.5341
23	15.3983	20	12.8542
23.7778	14.546	21.5556	14.0828
25.1327	15.3231	21.2655	16.5809
23	14.7354	20.3636	13.2065
23	13.2117	18.2	11.8804
23	17.8512	28.6	17.3752
23	17.4261	31.8	18.909
23	13.6769	18.2	12.5384
23	14.2256	16.9	11.5719
23	16.5209	22.2	14.4392
23	19.6713	26.8	17.1252
23	25.4318	42.2	25.5224
23	33.8747	83.7692	48.1025
23	34.4708	79.9	45.6549
23	20.6713	23.3	15.0343
23	25.6184	27	17.036
23	25.2563	29.8	18.5508
23	23.8217	28.1	17.6311
23	24.4958	26.3	16.7889
23	26.0418	33.7	20.9897
23	27.1532	36	22.4972
23	21.7493	27.1	17.7481
23	22.2841	29.4	19.124
23	22.766	29.4	19.2556
23	22.0613	29.9	19.9209
23	20.1393	25.4	16.96
23	17.1894	22	15.5154
23	13.2897	14.4	11.5354
23.4	14.7075	20.8	15.7646
25.0462	15.9217	21.2486	18.7257
23.6379	11.0418	17.7414	15.3431
22	10.9638	18.6	13.6014
22	10.5822	18.2	13.385
22.2	11.5209	16.7	13.1543
22.9	11.1448	16.3	13.1283
22.8889	11.3148	16.6667	13.2432
23	12.6825	24.5	18.2058
23	20.337	37	24.6174
23	17.6685	24.3	18.1415
23	18.3928	23.9	17.9909
23	18.9833	26	19.127
23	17.2256	23.8	18.0684
22.8	14.6072	21.2	17.068
22.7	13.7549	22.8	18.367
22.4	13.8106	21.4	18.1202
22.4	12.3872	22.9	18.9975
22	11.0696	22.2222	18.4928
21.8333	9.70195	23	18.9413
21.7	9.33426	19.9	17.7763
23.4783	9.74095	16.2174	18.3895
22.2698	6.62145	14.9841	16.4364
21		13	14.511
21		12.1	14.2873
21		9.4	13.5504
21		9.5	13.6703
21.3333		12.6667	15.2987
22		10.6	17.7616
22.2		15.1	19.5267
22.6		23	20.2904
23		66.7	40.8167
23		47	30.6196
23		20.4	16.6896
23		20.7	16.9835
23		18.2	16.1574
23		13.6	13.8662
23		19.5	17.4529
23		25.1	20.6141
23		24.8	20.386
23.1		32.4	24.459
23.4		29.8	22.8708
28		8.25	23.8798
27.8	17.7493	15.7	28.2177
26.8	15.507	28.4	32.5792
26.2	16.8412	43.4	29.6082
27.7273	16.7577	38.3636	29.255
29.1	22.2563	31.3	27.2067
30.3	24.2089	29	28.7234
31.6	23.4875	29.2	30.6328
31.4545	22.1532	34	32.1552
30.9	19.805	36.4	32.6926
30.4	18.2897	27.1	26.9989
29.9	15.9359	29.1	26.6289
27.9091	15.9387	36.7273	27.2826
26	16.5794	54.7	32.7719
23.5	17.0669	70.2	37.1216
23.4	18.078	59.9	31.8511
23.5455	17.3788	62.8182	34.3487
24	15.4568	52.5	29.6559
24.5	13.5042	46.6	27.587
24	14.0696	50.8889	29.4277
25	11.6407	35.8889	21.804
25	9.99721	18.2	13.2798
25.8889	10.0947	17.1111	14.0072
26	10.624	18.2222	15.589
26.6667	10.1086	18.2222	16.7939
28.1111	9.7688	15.8889	18.7758
34.3333	12.4708	15.7778	24.8679
37.2222	15.1783	17.2222	28.336
40.5	17.2535	22.3	32.8081
37.3333	22.1114	28.3333	33.9387
34.3333	30.1922	39.3333	37.9039
32.6667	35.8189	48.3333	41.0036
31.5556	34.9889	48.8889	40.3439
30.6667	32.688	48.4444	38.6188
29	27.6435	47.4444	35.8698
27.1	25.2451	76.7	48.4605
25.3333	15.1281	105.444	60.7671
24.1111	13.7103	85.8889	49.4164
23.8889	13.4986	56.6667	34.2048
23.8889	14.1532	35.4444	24.1858
24	15.0111	44.7778	30.2889
24.1111	16.5682	28.7778	22.248
24.7778	18.507	35.6667	25.7907
25	20.7688	56	35.8352
25.7778	23.493	54.6667	35.7568
26.3636	26.429	62.0909	40.1055
27.4375	30.8078	65.6875	42.5041
31.125	36.1117	90.8125	63.5974
36	39.0474	84.6875	64.9821
37	41.3121	79.1875	62.2374
37.7647	39.468	77.4118	62.3363
39	40.8663	65.9375	56.9703
39	44.5153	64.9375	57.0462
39	51.2117	65.875	57.43
38.1875	58.5655	72.125	61.0838
42.75	61.9109	76	63.4341
40.1875	65.4345	91.5	67.9149
36.375	57.6657	124.75	84.0025
33.75	48.4178	143.062	93.5657
31.5625	33.1838	143.5	89.7529
28.5	27.9526	129.875	76.5726
25.3125	31.7939	150.25	81.7935
24.3125	33.7187	151.312	80.9859
24.9412	35.2145	163.412	87.4535
25.4375	36.117	162.375	88.017
26.2941	41.3705	146.941	81.9686
27.75	42.1866	156.188	90.0691
30.125	44.337	159.875	95.0541
36.2941	47.7019	155.353	99.8061
39	51.5933	146.312	97.0809
38.3125	59.1922	145.562	96.6527
37.4706	59.9081	147.118	96.6772
35.9375	64.0501	142	93.1746
34	72.2089	153.5	98.828
31.0588	80.8552	139.529	90.2474
28.3333	73.0909	142.5	90.4035
27		18.2857	30.4236
27.2646		130.679	83.2777
30		167.667	106.812
30		158.667	102.016
30		154.875	99.9644
30		156.75	100.979
27.6667		44.8095	38.343
26.2222		89.1111	58.6063
30		154.5	99.7615
30		154.111	99.5511
27.1875		126.438	79.8256
26.3478		136.761	83.4209
30		167	106.524
25		145	86.682
25.549		184.196	106.837
25.75		190.125	110.229
26		182.286	106.726
26		181.125	106.559
26		168.059	100.242
26		175.837	105.152
26		170	103.111
26.3333		173.333	104.786
27.625		171.708	105.985
30		158.955	102.171
30		154.125	99.5586
30		155.5	100.302
30		163.167	104.414
31.1176		19.8235	26.3153
31		21.4118	27.607
30.4118		23.8824	29.7512
28.75		25.1	31.2256
26.7692		27.3846	34.0613
26.68		27.76	34.1612
26.68		28.52	34.7039
27.7059		24.9412	35.4326
30.3125		22.4375	29.4288
32.4706		20.8824	22.9211
30.1304		19.3913	22.326
29.3077		20.2692	25.3347
29.56		20.32	25.9713
30.4348		21.2609	25.3943
32		16.5882	20.2377
32		15.8235	20.4433
32		16.5	21.4116
30.52		25.76	28.5438
30.4231		27.1538	28.1478
30.12		25.16	29.4527
30.5		26.4615	30.4515
30.6538		26.6154	30.8044
31.2308		27	31.22
31.7826		25.3043	29.8652
33		22.7059	28.3866
33		20.4706	28.2998
33		19.4706	28.0685
32.9375		18.8125	27.7704
32.1765		20.1176	28.2719
30.8824		21.7647	28.9271
27.0588		24.0588	32.4569
27.375		20.1875	33.7047
31.4333		27.5	30.8522
32.3667		25.8333	25.708
32		21	22.8911
32		21.6364	24.4783
31.9231		23.5385	25.5876
32		28.1667	28.0112
32		25.6667	26.6587
31.6154		25.0769	26.4881
31		28	28.307
31		23	25.602
30.2727		25.5455	32.2845
33.4211		28.8421	27.4125
33		22.5714	22.2168
32.7778		22.1111	21.8029
32.625		19.125	20.2464
32.7727	40.4819	19.1364	20.1955
33	32.5376	17.8889	19.4329
32.9167	24.8022	18.8333	19.976
33	15.5404	13	16.788
33	16.7047	17.9412	19.4612
33	18.0279	20.0625	20.7733
33	18.39	19.9412	21.2786
33	20.4429	19.8824	21.8274
33	22.7604	21	22.7416
33	28.2006	23.6875	24.7907
33	33.6964	26.7647	27.0215
33	36.0195	29.1176	28.8751
33	37.7465	25.3529	27.7673
33.125	41.3877	24.9375	27.3104
33.8824	44.2953	27.9412	28.4786
34	39.1086	28.4118	28.6878
34	38.493	29.1176	29.0696
34.75	37.3733	30.5625	29.8086
35	38.0279	30.4	29.6406
32	21.7604	32.5	26.4075
32	24.0474	29.25	24.6493
32	26.2841	29.7778	24.9348
32	29.8747	29.25	24.4848
32	36.6518	33.6667	26.6731
32	39.4568	39.125	29.4981
32	42.9136	38	28.7981
32	47.337	41	30.348
32	55.2702	51.1176	35.7442
32	56.567	54.2941	37.0756
32.375	54.5877	56.8125	38.9223
32.8824	50.1699	49.5294	35.2024
32.9412	49.9889	38	30.5292
33	45.415	37.2353	31.7185
33	35.7688	30.5	29.6278
33.7647	25.5961	19.6471	25.8174
34	26.8607	21.8235	26.4395
34.0588	33.8886	27.5294	29.0779
34	37.546	32.3125	30.5924
33.6471	40.2256	34.9412	31.0017
32.7647	36.3064	34.2353	29.1025
32	32.0836	30.4118	26.1293
31.375	28.2228	27.8125	24.5652
31	27.337	26.1765	23.9144
31	26.429	24.8235	23.5308
31	24.5404	24.875	23.9021
31	23.5543	23.2941	23.5936
31.0588	22.4652	21.8235	23.3172
31.0588	20.2591	22	24.2642
31	18.2981	22.25	25.3196
31.1765	18.5237	19.5882	24.3848
31.2353	20.1755	21.2353	25.4854
31.5882	21.6992	23.5294	26.9774
31.9375	26.6769	30	30.6721
32.2941	24.4067	24.7647	29.1924
32.8824	19.727	19.4118	27.4628
32.1818	16.6022	16.2727	30.7184
30.0311		15.7644	35.7509
30.4706	34.1317	25.0588	33.5002
30.2963	33.9916	23.4074	30.8463
30.4074	35.1114	26.1481	31.5063
31	34.9721	24.3704	31.0712
31	34.883	27	33.03
31	35.9331	25.8148	32.3888
30.037	37.0167	28.037	32.3787
28.7857	36.312	28.0714	28.9889
28	38.1699	33.8889	30.0433
28	40.532	35.5556	29.897
28	42.7465	41.9333	32.704
28	44.4763	41.7143	32.0904
28	43.4735	42.1333	31.7594
28	43.7827	45.8667	33.3405
27.8571	43.6685	47.3571	33.6474
28	45.2646	46.4667	33.3141
29.4286	46.8691	35.9286	29.5369
31.8667	47.8273	30.3333	30.2876
31.5333	48.9304	25.6	28.9083
30.8571	45.3287	24.9286	28.2045
31	40.9805	24.2	28.3568
31.0667	38.8886	26.3333	30.9328
32	32.0362	27.7143	31.7144
32	34.8273	23.2	29.2722
32	33.3983	25.6667	30.6067
32	32.9969	23.2143	29.2799
32	37.1532	21.8182	28.5246
32.1	39.2535	22.1	28.6385
31.9	40.6741	21.7	27.2491
30.1	41.2925	30	29.6048
29.3	39.2256	29.9	28.7409
29	39.7632	26.6	26.3476
29	41.0696	27.1	25.8943
29	39.4708	30.6	27.4588
29	34.7911	32.4	28.1036
28.9	31.0446	29.2	25.9504
28.9	27.61	22.3	21.6911
28.3	26.0891	19.6	20.0014
28	24.7744	17.3	18.4781
28	23.3064	15.3	17.0671
28	22.6184	15.8	16.877
28	21.8691	13.3	15.0639
28	21.6045	14.3	15.5391
28.2	21.7883	18.8	18.8834
29.3333	18.6964	20.5556	20.6093
27.8	16.7744	13.6	26.1604
29.8	13.688	10.9	30.0471
25.7	17.8357	13.3	25.2295
27.3	16.5515	13.8	23.4348
28.7	15.4819	15	23.8726
29	16.1978	14	22.7552
28.9	15.273	13.1	21.5173
28.5	15.1142	12.2	20.7242
28.2	15.2758	14.2	21.264
28	16.3259	14.6364	21.338
28	16.6128	14.8	21.2052
28	16.5237	12.5	19.1055
28	17.337	13.9	19.0075
28	16.6574	15.0909	18.9519
28	15.624	15.4	18.174
28	15.4735	16.3	17.5423
28	14.7716	16.2727	16.72
28	14.0306	15.4	15.9368
28	14.7465	15.1	15.0507
28.4	15.1978	17.7	16.3029
29	15.9304	16.5455	16.3021
29.2	16.0501	18.6	18.1918
30.5	16.7632	18.8	19.7064
29.8	17.5961	17.3	19.3625
29.1818	17.312	19.0909	20.5401
29.7	18.4819	19.5	22.6969
27.4	20.649	81.4	55.8224
27	21.2061	49.6	37.9834
27.3636	22.1241	45.2727	35.7652
26.8		28.35	23.9982
27.5333		28	21.793
27.9333		27.0667	20.695
28		24.6	19.1374
28		25.4667	19.4966
28		26.2	19.2792
26.75		19.9	24.1507
25		15.4	22.4904
25.1333		9.8	14.2331
26.25		12.75	11.6913
26.8667		17	14.0815
27		21.9333	18.8923
26.35		21.45	23.9593
27.1333		21.6667	20.5828
27.8667		21.5333	20.1837
28		22.4	20.8424
28		17.8667	18.4995
26.3333	9.96774	20	27.0525
25.25	7.22222	18	28.0446
25.4667	5.55833	14	21.3335
26.4667	6.16389	14.8667	18.3896
27	7.03333	18.1	19.2311
27	7.86944	21	20.4491
26.75	7.82222	22.8	22.956
27	9.475	23.2667	20.5787
27	13.125	28.7333	23.0975
27	15.3083	38.6	28.4463
27	16.8222	39.2667	28.7083
27	18.3167	39.5333	28.8525
27	19.2556	36.9	27.4608
27	18.6083	34	25.9029
26.6667	23.3889	45.1333	30.8264
27	22.4194	32.7	24.5964
27.3333	17.7722	23.7333	20.527
27.7333	16.0944	18.9333	18.0829
27.15	15.325	18.15	20.8781
25.0667	12.3222	12.5333	25.2127
25.3333	12.9806	12.4	25.3886
26.3	16.1778	18.1	23.7454
27	20.0333	22.5333	24.6125
26.3333	22.7293	24.4	30.1786
25.2	20.7972	21.2	31.2098
25.8667	19.7056	19.6667	26.482
26	19.1139	19.6667	25.5971
26.7	17.3444	18.65	23.8557
27	25.7389	46.3333	34.9001
27	39.8083	62.8667	43.0989
27	35.55	47.6	35.4538
27	35.3389	53.3333	38.2923
27.1333	33.6538	55.4667	39.1318
27.2	33.8111	55.3	38.6211
27.4	34.3861	66.1333	43.9222
27.4667	33.8167	71.8667	46.3841
27.35	36.6722	79.05	50.1617
27.6	35.55	68.2	44.6121
27.8	38.3639	59.4667	40.2489
28	41.2222	58.3	39.4747
28	46.075	67.1333	44.8019
28	41.325	53.7333	38.1666
28	37.6	41.5	32.0309
28	36.1354	34.6667	29.6939
27.0667	33.1611	32.2667	30.7737
26.55	26.9667	25	30.2112
26.4667	22.3306	23.3333	27.1813
27	26.0667	27.4	27.8595
27	29.6566	32	29.1856
27.1333	33.8306	35.2	30.0099
27.5333	36.8889	38.8	31.4083
27.75	38.925	44	33.7431
27.8667	37.8528	38.1333	30.5681
28	32.1694	43.6667	33.3347
27.4	34.6028	38	32.1127
27	24.8361	25.2667	25.7841
27.2	24.3	23.8667	23.809
27.85	23.0972	24.4	23.5944
27.9333	24.2917	23.5333	22.6876
28	25.5778	29.9333	25.8172
28	26.6556	25.7	23.0883
27.9333	28.9917	37.4667	29.0411
28	29.5833	35.6667	27.6907
28	28.8083	31.25	25.5973
28	26.0361	25.6667	23.2019
28	21.5833	22.8	22.5283
28	19.8333	21.9	23.0065
27.6667	17.9306	19.7333	24.1563
26	13.7194	14.6	28.3393
26.65	12.1306	13.7	23.9606
27.1333	12.7361	14.9333	22.5111
27.9333	13.0556	16.2	22.4489
27.75	12.4306	15	22.3311
27.1333	11.6917	12.9333	21.8239
27.4	11.2	12.6	20.4001
27.75	11.3861	13.7	20.0815
27.7	9.36283	12.9	20.8524
25.8667		11.6667	26.3652
26.5333		10.8667	22.2096
30.0311		15.7644	35.7509
32.1818	15.1703	16.2727	30.7184
32.8824	18.1838	19.4118	27.4628
32.2941	21.7632	24.7647	29.1924
31.9375	22.3928	30	30.6721
31.5882	19.273	23.5294	26.9774
31.2353	18.0975	21.2353	25.4854
31.1765	15.9805	19.5882	24.3848
31	16.1532	22.25	25.3196
31.0588	18.0669	22	24.2642
31.0588	18.4763	21.8235	23.3172
31	19.3343	23.2941	23.5936
31	21.1142	24.875	23.9021
31	21.7187	24.8235	23.5308
31	22.0111	26.1765	23.9144
31.375	23.7632	27.8125	24.5652
32	26.0529	30.4118	26.1293
32.7647	29.5543	34.2353	29.1025
33.6471	31.7911	34.9412	31.0017
34	30.4791	32.3125	30.5924
34.0588	27.1699	27.5294	29.0779
34	22.2145	21.8235	26.4395
33.7647	20.4708	19.6471	25.8174
33	27.7326	30.5	29.6278
33	34.8301	37.2353	31.7185
32.9412	38.5125	38	30.5292
32.8824	38.7214	49.5294	35.2024
32.375	41.5432	56.8125	38.9223
32	43.8329	54.2941	37.0756
32	42.7654	51.1176	35.7442
32	36.2368	41	30.348
32	32.8245	38	28.7981
32	30.234	39.125	29.4981
32	28.415	33.6667	26.6731
32	24.7465	29.25	24.4848
32	22.4178	29.7778	24.9348
32	20.3621	29.25	24.6493
32	18.0891	32.5	26.4075
35	30.4095	30.4	29.6406
34.75	29.2396	30.5625	29.8086
34	30.1337	29.1176	29.0696
34	31.0084	28.4118	28.6878
33.8824	35.4652	27.9412	28.4786
33.125	33.5342	24.9375	27.3104
33	29.8496	25.3529	27.7673
33	28.0947	29.1176	28.8751
33	27.4067	26.7647	27.0215
33	23.2758	23.6875	24.7907
33	19.9777	21	22.7416
33	17.7911	19.8824	21.8274
33	16.2479	19.9412	21.2786
33	15.8245	20.0625	20.7733
33	14.4345	17.9412	19.4612
33	13.7577	13	16.788
32.9167	19.3983	18.8333	19.976
33	24.0028	17.8889	19.4329
32.7727	29.6616	19.1364	20.1955
32.625		19.125	20.2464
32.7778		22.1111	21.8029
33		22.5714	22.2168
33.4211		28.8421	27.4125
30.2727		25.5455	32.2845
31		23	25.602
31		28	28.307
31.6154		25.0769	26.4881
32		25.6667	26.6587
32		28.1667	28.0112
31.9231		23.5385	25.5876
32		21.6364	24.4783
32		21	22.8911
32.3667		25.8333	25.708
31.4333		27.5	30.8522
27.375		20.1875	33.7047
27.0588		24.0588	32.4569
30.8824		21.7647	28.9271
32.1765		20.1176	28.2719
32.9375		18.8125	27.7704
33		19.4706	28.0685
33		20.4706	28.2998
33		22.7059	28.3866
31.7826		25.3043	29.8652
31.2308		27	31.22
30.6538		26.6154	30.8044
30.5		26.4615	30.4515
30.12		25.16	29.4527
30.4231		27.1538	28.1478
30.52		25.76	28.5438
32		16.5	21.4116
32		15.8235	20.4433
32		16.5882	20.2377
30.4348		21.2609	25.3943
29.56		20.32	25.9713
29.3077		20.2692	25.3347
30.1304		19.3913	22.326
32.4706		20.8824	22.9211
30.3125		22.4375	29.4288
27.7059		24.9412	35.4326
26.68		28.52	34.7039
26.68		27.76	34.1612
26.7692		27.3846	34.0613
28.75		25.1	31.2256
30.4118		23.8824	29.7512
31		21.4118	27.607
31.1176		19.8235	26.3153
30.4706	27.0306	25.0588	33.5002
30.2963	27.0446	23.4074	30.8463
30.4074	27.1142	26.1481	31.5063
31	26.688	24.3704	31.0712
31	27.9471	27	33.03
31	30.0669	25.8148	32.3888
30.037	30.9025	28.037	32.3787
28.7857	31.5543	28.0714	28.9889
28	31.9861	33.8889	30.0433
28	33.8691	35.5556	29.897
28	35.9582	41.9333	32.704
28	36.4735	41.7143	32.0904
28	35.2981	42.1333	31.7594
28	36.0947	45.8667	33.3405
27.8571	36.493	47.3571	33.6474
28	37.8384	46.4667	33.3141
29.4286	39.6741	35.9286	29.5369
31.8667	41.3231	30.3333	30.2876
31.5333	41.3259	25.6	28.9083
30.8571	38.5097	24.9286	28.2045
31	35.3426	24.2	28.3568
31.0667	32.6462	26.3333	30.9328
32	29.7047	27.7143	31.7144
32	28.1532	23.2	29.2722
32	26.7688	25.6667	30.6067
32	26.9058	23.2143	29.2799
32	28.0891	21.8182	28.5246
32.1	29.6518	22.1	28.6385
31.9	31.4763	21.7	27.2491
30.1	31.3593	30	29.6048
29.3	30.2451	29.9	28.7409
29	30.7214	26.6	26.3476
29	31.5933	27.1	25.8943
29	31.6295	30.6	27.4588
29	28.3175	32.4	28.1036
28.9	24.2925	29.2	25.9504
28.9	21.9304	22.3	21.6911
28.3	20.454	19.6	20.0014
28	19.3872	17.3	18.4781
28	18.6713	15.3	17.0671
28	18.039	15.8	16.877
28	17.3844	13.3	15.0639
28	17.8412	14.3	15.5391
28.2	17.4234	18.8	18.8834
29.3333	14.5432	20.5556	20.6093
27.8	11.337	13.6	26.1604
29.8	10.8357	10.9	30.0471
25.7	12.4039	13.3	25.2295
27.3	11.0864	13.8	23.4348
28.7	11.6282	15	23.8726
29	11.8969	14	22.7552
28.9	11.3872	13.1	21.5173
28.5	11.3231	12.2	20.7242
28.2	11.1894	14.2	21.264
28	12.8273	14.6364	21.338
28	13.0669	14.8	21.2052
28	12.3844	12.5	19.1055
28	13.0139	13.9	19.0075
28	12.6908	15.0909	18.9519
28	12.0418	15.4	18.174
28	11.7604	16.3	17.5423
28	10.9944	16.2727	16.72
28	11.1281	15.4	15.9368
28	11.5265	15.1	15.0507
28.4	12.4568	17.7	16.3029
29	12.7409	16.5455	16.3021
29.2	12.7326	18.6	18.1918
30.5	12.9415	18.8	19.7064
29.8	13.7075	17.3	19.3625
29.1818	13.7437	19.0909	20.5401
29.7	13.8552	19.5	22.6969
27.4	14.9331	81.4	55.8224
27	15.1588	49.6	37.9834
27.3636	18.3729	45.2727	35.7652
25.75		10.5	16.1942
25.8667		8.53333	15.3703
26.4		9.06667	14.137
26.95		8.9	13.352
27		9.66667	13.3527
27		12.4667	14.8675
27		12.45	14.8585
27		17.1333	17.3921
27.5333		12.8667	14.9219
28		12.4	14.5441
28		15.6667	15.8617
26.3333		13.7333	22.8287
25.15		12.6	24.4051
25.9333		12	20.5101
25.2		11.6	24.1299
26.35		12.7	18.6333
27	10.9163	15.6	17.6154
27	9.01114	11.7333	16.357
27.45	8.43454	12.25	16.3203
27.8	7.87744	10.4	15.1075
28	8.09192	10.7333	14.9475
27.25	7.83099	10.45	18.615
25.0667	7.75645	10.8667	24.4865
25	7.75921	10.6667	23.7899
26.25	7.5949	11.15	21.8801
27	7.93484	10.4	19.7153
27	7.33333	9	18.1683
27	7.19553	8.5	17.1301
27	7.08659	7.4	15.9867
27	7.0309	8	15.741
27	6.62236	5.9	14.243
27	6.47059	5.6	13.6091
27	6.55592	12.5714	17.0861
27.64	11.1562	15.56	17.1625
27.0526	9.11221	17.7895	16.1337
27.2667	7.54237	13.4667	14.823
27.375	8.16056	13.3125	15.2626
27.6316	7.70112	11.8421	14.6667
27.6667	7.19101	9.86667	13.8615
27.6875	6.97898	9.9375	13.9329
27.5263	6.67192	8.52632	13.3637
27.1333	6.61424	9	14.0372
27	6.66767	8.125	13.8346
27	7.12428	9.89474	14.7921
27	7.14245	9.8	14.7408
27	7.48739	9	13.9379
27	8.20334	10.7895	14.5488
27	6.9023	8.46667	13.0105
27	6.39116	7.0625	12.1906
27	6.3102	5.94737	11.3405
27	6.30364	5.2	10.8485
27	6.7363	7.375	12.0718
27	6.5529	6.05263	11.0165
27	6.5614	4.06667	9.6212
27	6.72727	5.4375	10.4067
27	6.55882	6.26316	10.8534
27	7.70588	10.2667	12.9754
27	9.37705	9.875	12.4373
27	7.30508	9.31579	12.4702
27	7.28571	10.1333	12.6839
27	7.84211	7.3125	11.5444
25.7368	7.90476	7.84211	17.2514
25	8.01562	7.13333	20.5185
26	7.70492	11.25	19.448
26.6316	9.26027	10	16.5496
27	7.36842	11.4	16.0889
26.9375	7.08108	12.875	16.7575
25.4737	8.37255	13.0526	22.3883
26.0667	10.0656	14.6667	21.0239
26.8125	12.6705	17.4375	20.5901
25.9474	14.4039	17.8421	24.2078
25	17.0501	20.8667	27.9044
24.8125	16.1058	20.625	29.4198
25.7895	15.1281	17.2105	25.0699
26.1333	15.961	19.5333	24.5084
26.9375	17.9192	19.8125	23.7596
26.6316	18.8524	22.1053	25.3843
25.3333	17.4791	18	26.4003
26	21.5543	23.3125	26.1383
26	28.1031	32.4211	29.5812
26	32.3203	39.8667	32.4457
26.125	34.9694	45.25	34.4215
26.2105	36.7971	42.3158	30.2816
26		36.5333	25.2029
26		31	22.6891
26		30.1579	22.1924
26		31.8	23.5633
26		31.5625	22.6233
26		26.7895	20.0238
26		28.9333	21.3545
26		28.5625	21.2882
25.5263		28	23.2857
24.1333		19.8667	25.2853
24		18.25	26.2689
24.7895		22.3684	24.9909
25.6		24.8667	23.6955
22		35.8667	17.5251
22		34.4	16.9181
22		28.8	13.8337
22		41.7333	20.7867
22		53.8	26.7884
21.5333		66.2667	32.6163
21.1333		105.667	53.2088
22		129.15	66.0394
22.8		118.067	62.0375
23.3333		98	53.1689
24.65		76.65	44.0494
26		52.2667	34.7674
26.6		38.2667	28.9797
27		39.7	31.1141
27		38.4	31.5294
27		40.8667	33.6096
26.9		43.85	35.4048
25.8667		31.5333	24.0408
25		32.5333	24.039
25		24.15	18.2424
25		25.6154	16.9828
24.7647		25.7059	16.0031
24.5		24.25	15.4299
24.35	6.93822	22.05	14.5937
24	5.45833	19.6	13.2169
24	5.26667	19.2	12.6934
24	12.5889	29.15	17.55
24	18.0611	41.8	23.604
24	22.4389	46.8	26.3529
24	22.8389	49.25	27.4371
24	31.45	61.6667	34.2203
24.6	40.7944	81.7333	46.1607
25.55	38.5028	72.8	43.1654
27	46.2056	84.1333	51.9722
27.1333	56.6444	95.0667	59.6781
27.25	58.2278	94.15	58.2379
28	73.3194	110.267	68.3563
28	70.3778	102.4	66.2499
28	73.8917	94.85	63.6568
28	81.0417	101.333	68.0417
28	88.7389	115.4	73.3268
27.8	82.6778	106.6	67.722
27	84.6306	105.6	67.3582
27	98.5222	136	80.9971
27	87.4472	118.05	72.9422
26.6	90.6222	121.267	75.0671
26	95.675	121.533	74.3463
26	112.867	145.9	86.3881
26	131.544	174.4	100.315
25.6667	162.811	206.333	116.579
25.45	163.558	203.55	115.157
25	150.869	199	111.992
25	141.247	184.867	103.775
25	134.564	180.2	100.988
25.2667	132.825	174.133	97.6465
26	149.575	190	106.693
27.5	140.539	168.65	98.4788
31	101.333	129.333	83.2599
30.8	78.9222	106.2	73.1469
30.9	79.5694	115	76.8931
30	112.183	141.2	88.7937
29.9333	107.247	146.733	91.9445
29.4	99.0056	131.45	83.0816
28.6667	85.9222	113.2	72.8443
27.6667	97.0778	128.733	79.4405
26.65	101.906	139.85	83.7854
25.0667	56.3444	84.3333	54.2304
25.2667	75.4472	109.467	67.0923
25.6	71.2222	106.75	65.4939
25.3333	66.5806	96.0667	58.4573
25	98.0583	150.667	86.1506
25	106.114	156.45	88.2704
25.1333	119.056	186	103.986
25.3333	110.65	193.067	107.293
25.15	107.419	177.5	98.4162
25.0667	84.8306	150.267	82.9694
25	75.0389	145.267	79.4128
24.95	76.2861	150.85	82.0689
25	75.5306	134.6	73.6421
25.8	85.0889	145.4	81.3256
26.65	103.661	159.35	92.6569
29.3333	85.2056	115.8	74.1691
29.3333	70.0972	95.2667	64.1133
29	72.6472	101.25	66.8978
29	62.1194	86.0667	59.4403
29.0667	50.6472	69.9333	52.8359
29.05	46.125	59.05	47.2066
28.6667	62.8972	90.4667	59.8876
27.4667	89.8194	127.867	76.5046
26.25	102.931	146.25	83.5529
26	111.839	163.067	91.5957
25.2	106.911	159	88.6516
25	80.1444	125.6	70.0672
25	77.5306	121.8	67.5947
25	77.2454	121.333	66.7719
25		151.4	82.6103
25		160.533	86.3561
25		171.933	92.8305
25		160.7	87.181
25		178.067	97.026
25		156.133	85.0723
25		155	84.6116
25.4667		136.867	73.8109
25		142.467	77.8103
25.1		129.2	70.5944
25.6667		150.333	82.4229
26.8667		132	76.6474
26.9		115.6	68.2995
26.2		108.8	64.3974
26.1333		94.4	56.7643
26.3		101.15	60.8124
26		83.6667	51.9303
26		82.5333	51.7997
26		76.35	48.9589
25.5333		76.2667	48.5018
25		93	55.5671
25.3	57.1932	82.75	50.7505
25	64.7437	96.25	57.0183
25	77.7214	115.2	65.0769
25	99.2953	155.133	85.628
24.95	96.0864	144.05	79.2455
24.8667	102.153	149.2	81.3729
24.2	112.674	178.4	96.8571
24.15	99.3565	156.7	85.2135
24	93.4958	150.467	81.7347
24.2	93.3816	156.8	85.347
24.7	100.933	167.5	90.844
25	89.0084	136.2	73.9813
25	73.493	105.733	58.4639
25.85	73.2841	105.7	60.4866
27	78.6546	105.6	63.6295
27	80.2674	106.133	65.2779
27.9	63.5655	75.65	50.9395
27.7333	41.8412	41.6	32.7582
27.3333	36.7354	41.0667	32.5802
27	37.3175	43.95	33.1173
27	39.5794	43.6	32.8511
26	42.7075	49.1333	34.4321
25.7	51.2618	57.65	37.8724
25	69.2089	101.333	59.0226
25	78.8774	111.6	63.9627
25	76.2953	102.5	58.7874
25	64.7883	87.7333	50.5245
25	70.1894	98.8	55.4149
25	79.117	122.65	67.5829
24.8	77.9889	113.267	62.2657
24.7333	78.0362	129.6	71.0839
24.75	81.6713	137.85	75.4092
24.0667	85.4763	136.6	74.6019
24.1333	75.9916	133.4	72.8888
24.85	71.6602	120.55	66.3073
25	37.8886	45.5333	26.7292
25	36.1755	42.8667	27.3921
26.1	38.7409	43.35	30.212
26.3333	39.2423	45.3333	31.809
26.0667	39.0891	44.4667	31.6624
26	38.3705	38.6	29.26
26.2	40.4596	39.8667	30.5699
26.8	42.1978	43.0667	31.9379
27	40.1309	43.4	32.7868
26.2667	35.844	36.0667	29.1464
25.9333	37.8635	42.6667	31.5297
25.4	41.532	55.8	36.6583
25	45.0195	61.9333	37.6633
25	43.1755	64.0667	38.3788
24.6	44.2479	64.45	38.6858
24.0667	46.9471	67.8	40.4517
24.1333	51.7019	80.9333	46.6538
24.1	55.922	91.25	52.1603
24	58.9109	97.2667	54.7081
24	57.4206	105.067	58.9279
24	62.1504	105.55	58.9153
24	70.1866	120.8	66.5623
24	74.8552	129.067	71.0346
23.45	77.125	138.65	75.3897
23.6667		76.2667	42.5107
24.7333		67.3333	40.2929
28.65		57.8	41.026
28.9333		42.1333	35.7419
28		50.8	39.9574
27.9		52.75	39.406
27.1333		58.7333	39.8024
27.0667		61.9333	40.3311
26.2		62.1	38.6392
25.6		72.8	42.3017
25.2		81.1333	47.2276
25.15		76.55	45.217
25		73.4	43.5159
25		76.8667	44.3824
25		81.85	45.9378
25		103.2	56.7425
24.4		116.8	62.577
27.7333		161.4	92.6131
27.85		156.45	90.0326
28		148.667	86.2355
28		151.067	87.841
27.9		144.2	84.0441
28		133.867	78.5358
28		122.6	71.9141
28		141.1	81.7033
27.8667		132.733	77.2723
27.75		158.55	91.2403
28		165.667	97.2311
28		143.5	85.4692
28		133.2	80.1491
27.8667		115.2	70.5065
28		119.8	73.4042
28		103.467	65.2917
28		97.8	62.884
28		100.75	64.9406
28		95.2	62.1793
27.6667		107.6	67.6565
27.6	67.2155	90.65	58.7097
26.8235	72.117	101.471	63.0093
26.1667	84.2646	126.278	74.6407
26	103.078	165.2	94.5045
26	97.688	157.353	89.9212
26	102.574	166.889	94.1899
25.9333	112.301	184.467	103.374
25.9412	99.2228	165.412	93.3361
26	91.4596	156.5	89.1909
26	89.8635	157.267	89.8616
26.2353	99.039	168.294	95.8656
27	85.5014	151.111	86.2551
26.7333	70.6295	115.933	67.3927
26.4706	70.7354	115.059	67.6712
26.8333	77.8827	124.333	74.4281
27	77.7716	122.2	74.8473
27	60.2646	102.765	65.9636
27	39.571	52.2222	39.0803
27.5333	35.6546	41.4	33.2536
28	37.0557	44.4286	34.6399
28	39.1699	50.1667	37.6919
28	42.5543	53.5333	38.848
27	50.9136	68.2941	46.4248
27	70.3872	106.722	65.6769
27	79.8329	122.733	73.8637
26.7647	74.1643	114.941	69.081
26.1111	62.5655	100.778	60.7204
26	68.7772	107.667	63.4228
26	79.1811	122.824	71.3569
26	76.4123	128.833	74.2964
26	79.4401	135.8	77.9411
26.0588	83.8524	141.471	81.4996
26	84.6797	144.111	82.6713
26	74.6574	135	78.3417
26.1176	67.4457	122.706	71.6736
26.1667	37.0056	51.3333	33.4012
26.5333	36.2674	44.6	31.1596
26.8824	37.7772	45.5294	32.6063
27	38.6518	51.2222	36.0901
27	38.2813	50.4	36.3106
27	36.883	43.0588	33.0435
27	38.3203	47	35.4509
27.4	40.532	53.8	39.2239
27.2941	38.429	45.2941	35.3004
27.2222	35.5682	46.7222	36.6039
27	38.7577	46.5333	35.9295
27.0588	43.9053	59.7059	41.7559
27	45.5627	64	42.4399
26.4667	43.8134	60.9333	40.3726
26	45.3287	68.7647	44.2399
26	47.4652	74.8889	47.1596
26	54.1253	84.8667	51.8776
25.7059	57.5432	92.5882	55.7324
25.3333	62.6769	104.833	62.0815
25.6	62.61	104.933	62.3178
25	64.8217	113	66.1574
25	74.4819	129.222	74.3444
25	77.8524	143.933	82.2447
25	83.763	146	83.3137
25		104.765	61.3151
26		87.4667	53.679
26.3529		73.2941	47.3669
27		61.9444	43.9745
27.8		62.3333	45.7477
28		70.3529	49.7072
28		76.3333	50.5687
28		77.2	50.5989
28		80.0625	51.4621
28		84.8421	53.0478
27.6		91.2667	56.6087
27.25		90	56.3053
27.0526		84.5789	53.5828
27		82.2667	51.5326
27		92.4375	56.3633
27		103.316	62.0775
26.6667		129.667	74.5411
27.6875		19.1875	26.1752
27.5294		20.0588	26.6665
27.3529		18.2353	25.7481
27.1176		20.8235	27.2391
27		22	27.8388
27		28.0588	30.5795
27		35.1765	33.7722
27		44.5	38.8598
27		56.4706	45.2536
27		64.9412	48.7137
26	59.2667	67.25	55.4193
26	58.8833	68.4118	56.0478
26	58.3722	71.1875	57.5494
25.9412	48.3556	54.5882	48.6694
25.8235	36.8222	37.2941	39.3199
25.6471	26.6806	27.2941	34.4425
25.75	14.5139	21.8125	32.7847
26.5882	10.1833	19.5882	33.1616
28.4706	9.03889	20.8824	35.9994
32.9412	1.61389	20.3529	38.4385
34.875	3.68611	20.75	39.2156
31.9412	1.225	20.2353	37.5997
31.1176	6.90556	21.7059	38.1326
29.7647	10.1722	21.5294	37.5143
29	11.6083	22.375	37.592
28.7059	11.6611	22.7059	37.0499
28	10.4944	18.1765	33.5173
28	9.36944	20.0588	33.9551
27.8824	7.525	22	34.2765
27.2941	7.96944	18.8824	32.1589
27	6.57222	17.8824	31.7315
27.1765	4.74722	17	31.186
27	4.87778	16.7647	30.4301
26.4706	4.96111	15.5882	29.4561
26	5.05833	18.5882	30.9511
26	5.96389	17.2353	29.8708
25.8824	6.38333	16.6471	28.94
25.1176	6.41944	19.2353	30.1709
25	6.90278	19.4	29.8307
24.6		23.6	33.3715
27.4167	10.8858	29.6667	30.866
27.8333	9.86072	27.2222	29.4376
27.1875	9.60167	20.5	25.6389
27	9.33426	18.7857	24.6781
27	9.53482	17.95	23.8547
27	9.10028	17.8	23.609
27	9.29526	17.7826	23.4365
26.5714	7.71588	14.5714	21.8116
26.4074	7.35376	17.4074	23.3743
26	8.03343	17.3333	24.0277
26	8.15599	15.6	23.8795
26	9.44568	14.3333	23.5013
27.3548	9.63788	18.7419	27.3162
34.3256	8.93593	19.5581	34.0095
35.8148	9.41504	18.3333	35.1587
31.4167	11.9666	18.3333	32.9327
26.7895	13.3649	17.6842	26.9142
24.6471	10.6295	19	28.29
25.1765	10.2423	17.4118	29.3939
26.4118	9.00557	17.1765	29.9123
27	9.6546	18.1765	29.6069
27	9.86351	18.4444	28.8488
27	10.0084	18.6471	28.8552
27	10.7827	21.0588	30.0825
27	9.71309	19.1765	28.9481
26.7059	8	18.2941	28.352
26.2941	7.51253	15.9412	26.9671
26.0625	7.85794	14.8125	26.3684
26	7.87465	16	27.6156
26	7.45682	17.6875	28.3181
26	7.90529	16.8824	27.4349
26	8.68802	15.9412	26.3452
26	8.96657	17.7647	26.8672
26.125	9.24234	16	25.7941
27.4706	9.97214	20.4118	29.2412
29.0588	11.1866	20.4118	30.5247
33.7647	10.3398	19.5882	33.488
35.125	8.9805	24.9375	36.5318
41.1176	8.97398	21.5294	37.6219
31.4706	12.2674	23.4118	34.1584
30.1176	15.2201	24.4706	34.0923
29.125	16.585	26.875	35.2489
27	13.2702	17	24.558
26.7647	13.2535	17.7647	24.4045
27.0588	13.7744	18.0588	24.8759
28.6471	13.5989	19	26.9782
30.3125	12.9833	20	29.6729
42.3529	12.7374	22.8235	37.3808
37.5294	11.3362	25.5294	38.6938
32.875	15.5097	23.4375	36.2598
29.8824	18.3649	24.4706	36.5442
27	21.2256	26.0588	34.9938
25.8235	23.805	27.5882	32.366
26.4375	28.3008	29.125	33.391
27.8824	30.9109	28.9412	33.8128
28	28.6379	26.0588	33.4466
28	25.1532	26.8824	33.9695
27.9167	25	25.9167	30.8376
27.9375		23.0625	28.9564
28		22.8824	28.3607
27.9412		22.1765	27.6145
27.9412		20.4118	26.6985
26		16.0833	21.2677
26		19.1538	22.9205
26		13.2667	21.4767
26		9.83333	21.5603
26		10.9231	22.4662
26		14.4	23.8006
26		17.25	23.9278
26		12.6923	21.5506
25.9333		13.2667	22.4236
25.9167		12.5	23.9125
26		14.0769	24.7292
26	6.73333	11.1333	22.4281
26	5.55	10.25	23.8694
26	4.21389	12.9231	27.5468
26.1333	3.89444	11.7333	28.3601
26.1667	4.83056	13.6667	28.1758
26.5385	4.53611	11.7692	25.3482
26.2	5.25	14.4	25.3903
26	12.9306	29.0833	32.5778
26	6.46389	14.7692	25.1544
26	5.08611	13	24.5347
26	4.05	10.5833	22.7338
25.9231	4.23333	10.7692	23.1213
25.8	4.95278	12.9333	24.9706
26	6.31667	14.5	25.7848
26	6.53611	14.4615	24.9879
25.7333	6.09444	13.0667	23.5331
25.9091	4.87222	12.0909	23.2205
25.6923	4.93056	13.7692	24.4285
25.8667	5.85278	12	23.2117
25.8333	6.31667	15.0833	24.2456
25.6923	6.48889	15.3077	23.4892
25	5.90833	13.4	23.0753
25.3333	6.92778	14.25	24.1523
25.3846	7.05556	13.9231	23.8712
25.8	8.84722	14.2667	23.8057
25.9167	8.78333	15	24.607
26	8.15556	14.0769	25.7922
26	7.23333	13.8	25.5377
26	7.05	13.9167	25.2499
26	6.46944	15	26.7977
26	7.59444	16.6667	25.4217
26	10.8056	28.25	30.0981
25.7692	7.91667	16.3846	22.8274
25	8.98889	15.8667	22.5235
25.0833	9.01111	16	21.741
25.9231	8.61667	15.1538	22.0515
26	8.59444	12.9333	19.8926
26	8.37222	14.8333	21.5785
26	8.27778	15.6923	22.3638
26	10.0889	16	22.429
26	12.4778	19.9167	24.2737
26	13.1528	16.3077	21.9881
26	11.8806	18.0667	22.8452
26	18.6194	44	36.6997
26	10.1028	19	23.3434
26	9.90278	17.6	23.4701
26	10.8028	17.5	24.5017
26	12.0417	18.3846	25.8955
26	17.3083	32.0667	31.9984
26	15.9167	19.75	26.3221
26	17.5417	20.9231	25.8516
26.0667	29.3917	28.7333	30.8712
26.3333	20.3889	19.6667	30.206
26.8462	14.9833	16.4615	28.5272
26.9333	13.0472	21.0667	28.1875
26.5833	11.7889	20.5833	23.6416
27	8.59444	16.2308	21.6617
26.7333	8.83056	15.2	21.3622
26.0833	8.80278	16.25	21.9838
26	8.77222	16	21.7204
26	8.47222	16	21.9465
26	8.82222	15	21.2848
26	8.3	14.9231	21.239
26	10.6722	16.7333	22.6503
26	18.8389	21.5833	25.6689
26	31.2194	31.1538	30.3742
26	48.7667	63.6	46.6453
25.8333	55.8	76.3333	53.5435
25.9231	69.7056	100.615	64.237
26	75.7472	103.867	66.0169
26	64.3962	52	37.7925
26		49.3846	36.289
26		57.6667	42.0755
26		61.6667	45.3252
26		53.3077	42.2582
26		44.2	38.2993
26		62.25	49.2049
26		74.8462	56.0363
25.8		49.2	43.9329
25.5833		62.4167	51.4299
25.3846		65.1538	53.1562
25.2		72.8667	57.4507
25		89.8333	66.0488
25		88.1538	64.8872
25		103.067	73.2081
27.6875		19.1875	26.1752
27.5294		20.0588	26.6665
27.3529		18.2353	25.7481
27.1176		20.8235	27.2391
27		22	27.8388
27		28.0588	30.5795
27		35.1765	33.7722
27		44.5	38.8598
27		56.4706	45.2536
27		64.9412	48.7137
26	49.8111	67.25	55.4193
26	50.0583	68.4118	56.0478
26	49.0444	71.1875	57.5494
25.9412	40.3778	54.5882	48.6694
25.8235	30.3361	37.2941	39.3199
25.6471	22.45	27.2941	34.4425
25.75	11.9139	21.8125	32.7847
26.5882	8.90833	19.5882	33.1616
28.4706	8.88333	20.8824	35.9994
32.9412	10.95	20.3529	38.4385
34.875	9.925	20.75	39.2156
31.9412	9.38611	20.2353	37.5997
31.1176	10.4056	21.7059	38.1326
29.7647	9.65278	21.5294	37.5143
29	10.6667	22.375	37.592
28.7059	11.0167	22.7059	37.0499
28	9.17778	18.1765	33.5173
28	8.43056	20.0588	33.9551
27.8824	7.46667	22	34.2765
27.2941	8.03611	18.8824	32.1589
27	6.24444	17.8824	31.7315
27.1765	4.19167	17	31.186
27	4.42222	16.7647	30.4301
26.4706	3.63611	15.5882	29.4561
26	3.85556	18.5882	30.9511
26	4.78333	17.2353	29.8708
25.8824	4.70833	16.6471	28.94
25.1176	5.19444	19.2353	30.1709
25	5.16667	19.4	29.8307
28	7.66452	15.0714	28.5806
28.2885	7.025	13.4423	27.4759
28.6098	6.21944	14.6098	26.9927
28.8857	5.44722	15.2571	26.8916
29.1081	4.99167	15.1892	27.4773
29.5263	5.35278	13.4211	27.0145
28.9697	5.06944	14.4545	26.6079
28.093	4.66667	12.9535	25.7725
26.8276	4.95278	12.069	22.2972
26.2174	4.075	10.8696	22.931
26.04	3.8	10.84	20.5695
26.1	4.34444	13.12	24.5566
27.15	5.38333	12.65	23.7918
30.7174	7.01944	18.413	30.4962
33.1111	7.73056	11.7778	29.1708
27.2973	8.22222	14.5135	26.6548
25.7692	8.07222	13.4231	26.1096
26.2941	7.85278	11.1765	26.1698
26.9412	8.75556	14.2059	25.6624
26.6486	6.39444	16.1892	26.7981
27.3889	5.31667	14.1944	27.5144
27.7429	5.76389	12.9429	28.0547
27.9444	5.84167	13.6667	28.6046
27.9189	5.89722	12.973	27.3776
27.5833	6.08611	12.4444	27.8634
27.1944	7.23056	12.5833	28.3628
26.2667	5.45833	11.4667	25.5762
26	3.75833	8.11111	25.0092
26	3.56944	3.28571	22.3421
26	4.05556	9.3	23.0813
26	3.77778	9.33333	23.4283
26	3.77778	7.55556	22.2472
26	4.26667	8.55556	22.5689
26	5.11389	10.7778	23.2593
26	5.13889	8	21.1936
26	5.28056	9.55556	21.867
26.6667	7.16389	11.4444	23.5089
28.2222	8.35278	11.8889	25.4884
30.8889	7.53611	11.7778	27.4697
36.7778	10.0639	16.6667	33.1054
41.4444	10.9333	15.5556	34.1392
33.3333	10.1222	16.3333	31.6958
31	12.325	16.9	30.5927
29.7778	12.475	14.3333	28.8424
29.2222	11.9889	17.2222	30.2542
28.8889	10.8944	12.2222	26.5812
28.3333	11.0722	14.5556	27.4
28	10.1528	13.8889	26.3638
28	9.07222	14.1111	25.7529
27.9	8.58889	12.3	24.1683
27.4444	8.28056	10.2222	22.6937
27.1111	7.40556	10	22.1903
27	6.99722	7.66667	20.6784
27	7.04167	9.55556	21.3348
27	7.24444	10.8889	21.8368
27	7.68333	10.1111	20.9042
27	8.04167	10	20.4786
26.8889	8.33056	10.8889	20.6368
26.7	8.15	12.4	21.264
26.6667	9.13611	11	20.4902
27.8889	8.67222	11.6667	22.2069
29.4444	9.125	12.4444	24.4399
37.5556	11.8972	15	31.1724
41.6667	13.6889	15.4444	33.6278
35.5556	13.1361	18.6667	34.4399
31.3333	14.1361	16.7778	31.0998
28.1	16.1833	17.2	30.361
26.7778	17.5861	18.5556	28.9216
26.5556	21.5028	20.5556	27.7498
27.8889	27.1111	21.4444	29.6169
27.8889	23.6806	23.4444	31.7956
28	19.8917	20	30.1817
27.8889	17.0625	17.3333	26.4423
27.6		15.8	24.73
27.5556		14.4444	23.4728
27.6667		12.6667	22.1757
27.2222		12.7778	22.188
27		20.5263	22.5524
27		18.7333	20.8897
27		17.5	19.8524
27		19	20.3414
27		24.1333	23.1531
27		24.375	23.1605
27		28.5789	25.2812
27		31.2667	26.8368
27		27.4375	25.1052
27.5263		22.5789	22.3861
27.8		20.0667	21.3461
27.4375		20.3125	21.6986
27.3684		22.6316	24.4842
28		19.7333	23.1942
28		18.5	22.5982
28		21.4211	23.8279
28		22.1333	23.3082
28		21.25	23.2635
28		19.9474	23.1345
27.8667		22	24.3842
27.25	29.948	23.4375	24.4486
27.4211	29.8472	23.3158	24.6608
26.8	27.2722	20.2667	26.9727
26	27.0667	21.4375	29.1131
26.6316	29.3528	21.5263	26.1446
27	39.8083	28.4667	28.2172
27	47.2611	38.2	32.5617
27	46.3167	39.65	32.8966
27	40.4917	33.6	29.4151
27.1333	34.5472	28.5333	26.2717
27.15	32.1722	25.95	24.8677
27.2667	32.075	27	25.2591
27.6	30.1917	26.8667	25.7601
27.35	28.2056	23.75	24.3569
27.4	26.8278	21.9333	23.4316
27.6	27.8417	23.8667	25.7163
27	27.4583	23.15	26.9969
27	25.8556	22.4667	27.0329
27.8	22.8944	18.9333	24.5055
28.35	24.4889	22.4	26.0371
28.2	36.8611	31.8667	31.9183
27.9333	48.5	49.0667	40.8001
27.85	46.9	45.45	38.3383
28	47.1694	45	38.004
28	51.3139	49.6	39.9662
28	59.4028	61.5	46.1738
28	58.9389	61.6667	45.7924
28	55.2417	58.6	43.7824
27.8	64.9111	77.15	53.7965
27.8667	59.0667	57.3333	42.7538
28	62.2583	65.8	47.2389
28	66.3417	70.65	49.8409
28	63.9694	69.7333	49.5423
27.6667	49.0056	49.7333	39.7283
27.4	35.1111	35.65	33.243
27.4667	27.4611	25.7333	28.7955
27.5333	26.1333	25.3333	28.8605
27.2	25.9611	27.35	30.0802
27	17.3056	23.1333	28.9289
27.0667	7.67778	14.9333	24.7302
27.8	7.13333	15.3	24.6126
28	8.96111	17.8	26.184
28.4	8.96667	16.4667	26.6243
28.7	7.58611	17.4	27.4411
28.2667	10.9167	21.5333	30.2503
27.6	16.6167	23.3333	30.7357
27.05	17.6556	24.85	30.8912
27	24.1556	27.1333	30.3911
27	30.0389	34.4667	33.2179
27	33.1444	35.1	33.0012
27	33.4056	31	30.4651
27.0667	35.4056	32.6	30.954
27.45	35.8667	32.75	30.9311
27.7333	33.5278	27.6667	27.6329
27.7333	33.5	26.2	26.4885
27.8	33.175	26.8	26.2939
27.8667	32.8222	25	25.2176
27.9333	32.3917	24.4667	24.6401
28	33.4917	25.65	25.1669
28	32.4556	27.7333	26.2062
27.85	20.2381	26.2	26.279
27.6		27.7	26.9567
27.7333		22.4667	23.9424
27.7333		22.4667	23.9424
27.9		26.9	26.2765
27.8667		25.5333	25.5061
27.8667		22.1333	23.3158
27.25		32.15	28.0846
27		36.6	28.8009
27.4		33.6	27.2867
27.7		37.75	29.6244
27.4667		33.2	26.6059
27		35.3333	27.2822
26.7		30.25	23.321
26		21.2667	17.47
26.6		17.8667	16.5395
23.2		19.0667	20.0803
23.2		14.7333	17.9992
23.1		15.25	18.109
23		17.6667	18.9615
23		15.5333	17.5441
23.1		19.05	18.7829
23.2		16.7333	17.8968
23.6667		17.9333	19.1993
24.4		14.2	19.8356
25.3333		16.2667	21.5585
25.9333		16.1333	24.5009
25.05		12.85	23.23
25		12.4	23.0607
25		9.46667	22.3511
25		13.4	24.0733
25		12.9333	21.9894
24.6667		15.1333	22.2555
23.95		14.85	19.0121
23.3333		16.4	18.5862
23.2667		16.3333	18.0056
23.7826	16.3184	14.3043	17.0177
23.25	13.8329	14.7	19.1024
23	13.2897	15.6667	21.0379
23	18.6769	17.4667	20.5202
23	22.9666	21.2	21.2678
23.0667	26.8607	23.1333	22.3757
23	28.9694	26.0667	23.3743
23	30.8329	24	22.651
23	26.8607	20.4667	20.5201
22.9333	30.3872	23.0667	21.2506
22.75	30.1727	21.45	19.9204
23	33.1003	25.2667	21.7132
23.3333	33.8301	21.2	19.6477
24	44.4178	27	23.0984
24	49.585	32.8667	27.1496
24.2	55.2563	44.8	33.4845
24.25	51.2033	34.8	27.9126
24.4667	48.5599	33.4	27.6528
24.6667	53.3788	35.8667	29.7435
24.1	59.1616	41.9	32.4367
24	58.8189	45.7333	34.0666
24	65.8496	58.4	40.8315
23.6	70.7298	67	44.0374
23.0667	64.7549	60.5333	40.2842
23	42.1616	32.4667	26.4419
23	40.2089	30.45	24.7916
23	46.2674	41.9333	30.0719
23	46.9526	43.4667	31.3839
23	45.1253	40.9	29.5238
23	50.2591	49.1333	34.0109
23	52.2228	45.2	31.883
23	49.8579	47.7	33.1368
22.8667	51.6546	47.6	32.6626
23	55.8774	58.4667	37.8759
23	54.454	59.1	37.3631
23.4667	54.9638	57.6667	37.2629
24	46.7159	38.1333	29.2531
24	40.2618	28.6	26.4644
24.6	39.2451	31.8	29.6748
24.2	33.454	25.1333	26.5735
24.45	31	21.7	25.6175
24.6667	28.961	20.8	26.5494
24.8571	32.5599	22.1429	26.3814
24.35	29.4652	23.15	27.5592
24	24.39	20.6667	25.5502
23.2	20.61	20.6	25.6475
23	18.5599	20.6	24.3648
22.9333	17.7827	18.6	22.9576
22.7333	17.8774	18.3333	22.6712
22.85	18.6936	18.15	22.6696
22.6	20.7128	19.7	23.9007
24		25.4667	20.6458
24		22.6	19.5775
24		24.05	19.4627
24		33.2667	23.9883
24		45.3333	30.4286
24		43.7	29.2379
24		54.4667	34.8433
24.2		60	38.5931
25.5		33.7	26.6376
26.4118		29.7647	26.659
27.4		29.6667	28.4488
30.2		27.4	30.989
30.6667		28.2667	31.6945
30.55		30.3	33.2782
27.8		28.3333	28.5381
26		30.3333	26.7179
25.3		30.15	24.0705
25		26.5333	23.0302
24.7333		27.6667	23.3076
24		28.05	22.6795
23.4667	27.6136	37.4667	26.0715
23.8667	31.7139	39.4667	27.1307
24.1111	35.4028	42.0556	29.5775
24.5333	41.3306	52.3333	35.1941
24.1875	50.7028	66.125	42.2269
24	58.275	90.25	54.7176
23.1333	55.7333	92.2667	55.6277
22.8667	45.6028	79.8	48.5475
22.4	34.8083	57.85	36.3263
22.5333	32.5778	51.2667	32.8887
22.4	32.2806	58.8	36.7525
23	32.3833	53.35	34.5156
23.8	24.9222	38.4	28.5095
25.1333	22.4833	35.8	29.1764
32.45	22.7861	33.5	36.0197
42.6667	21.7917	38.6667	45.1909
42.7333	22.7694	44.6667	48.9375
41.9	26.6583	45.3	49.2838
33.6	23.1111	34.7333	39.8511
31.3333	30.2722	35.6667	38.5112
29	32.5194	49.4	43.6832
27.2667	40.4583	57.5333	45.8133
26	45.0556	61.7333	46.0741
25.25	46.2222	70.55	49.0058
24.9333	48.6056	77.0667	50.9647
24.4	55.8722	86.6667	54.9166
24	60.3	94.65	57.9534
24	63.9472	101.333	60.8123
23.4667	52.1583	101.6	60.6361
23	59.8361	107.9	63.4349
23	59.6333	108	63.5329
23	61.8139	112.067	65.8645
22.95	55.8917	100.4	59.7915
22.2667	40.8111	75.6667	48.6485
22.0667	27.0611	46.2667	34.1363
22.75	21.9389	38.75	31.1879
24	22.0472	38.7333	33.438
25.3333	20.4667	37.6667	34.5835
36.1	13.8611	28.45	37.077
52.2	8.28611	48	54.4563
53.3333	13.7889	62.3333	63.4401
45	21.2083	56.45	58.7254
34	24.5167	28.4667	40.2544
30.6	20.6278	25.9333	36.7747
29	14.7361	28.85	36.5795
27	13.4306	29.7333	35.3947
25.9	14.7583	29.6	33.7074
24.4667	21.0556	36.8	32.9577
24	25.6972	42.4375	34.2137
24	26.8278	49.9444	36.9955
24	28.5778	56.6	39.77
24	31.475	52.4	36.3134
24	32.7889	51.8	35.594
23.95	33.6944	49.05	34.1256
23.3333	38.5028	54.2	36.2724
23	36.7861	54.3333	35.6397
23	33.5111	48.85	32.5746
23	32.5806	48.7333	32.2592
23	33.5167	57.2667	36.4809
24.15	28.4917	47.7	32.4297
25.6	22.2414	37.7333	29.7351
26.8		39.9333	32.9625
28.5		38.05	34.0181
28.5333		39.8	34.5463
27.2667		40.1333	32.8906
26.2		41.05	30.7386
26.1333		45.7333	32.5851
26		46.4	33.9185
24.65		51.6	32.0436
23.75		54.7857	30.9561
23.1765		62.4118	34.3839
23		60.4667	31.9831
23		51.7778	26.5293
22.8824		41.6471	20.3608
22.8667		34.8	16.2626
22.7222		25.7778	11.9126
25.1111		25.3333	18.9263
26.5789		45.2632	31.7339
27	61.613	65.4	42.1884
27.0625	36.5655	34.9375	26.4243
27.5263	33.3203	23.8947	21.4703
27.2667	30.1476	25.8	22.592
27.9375	19.7688	17.9375	17.7943
27.9412	27.2563	18.4706	17.9458
27.4	25.7521	18.4	17.4843
27.125	20.6435	14.8125	15.4303
27	19.4735	16.8421	16.5419
27	20.3092	18.6	17.396
27	29.1142	23.4375	20.1447
27	36.5265	29.6842	23.5242
27	47.2841	38.1333	27.9635
27	37.727	28.6875	22.9438
27	28.8162	23	19.9773
27	41.2117	35.8	27.3153
26.875	58.3092	63.8125	42.6938
27	72.8969	84.8947	54.2242
27.0667	73.1393	77.4	50.7603
27.625	58.6546	56.125	40.096
27.3158	48.2618	38.6842	31.4227
27	31.1588	22.9333	23.5129
27	29.6156	21.0625	22.4377
26.9474	26.8552	20.6316	20.8981
27	12.5097	16.0667	17.4731
27	11.6212	14.9375	17.8492
27	11.7214	14.4211	17.9681
27	13.3064	15.3333	18.9187
27	16.3864	17.0625	18.8754
27	21.3482	22.5789	21.6888
27	12.805	16.2667	18.1954
27	10.5933	13.875	16.6164
27	10.961	13.7368	16.4551
27	9.61003	14.4	16.7907
27	10.624	13.8125	16.5003
27	14.4875	18	18.8999
27	13.9359	18.8	19.0834
27	12.337	16.625	17.7751
27	10.9248	13.5789	16.1618
27	11.9526	11.9333	15.6317
27	15.1671	12.75	16.2956
[truncated: 4,549 more rows]

## Sheet: Figure5-6
Gravimetric	QT50 raw data	QT50 calibrated by model	QT50 calibrated by CF	MicroPEM
31.22	46.04	32.02	34.11	38.52
18.69	28.67	18.67	21.23	21.53
38.12	87.38	50.11	51.77	39.6
26.33	23.26	21.3	22.36	21.37
28.05	27.29	24.47	24.82	26.11
43.72	25.34	24.23	24.38	25.05
23.54	27.93	24.24	25.79	27.71
13.77	15	17.52	18.08
64.31	106.82	59.46	63.5
41.19	93.68	52.16	54.58	53.97
16	27.54	32.42	29.62	17.85
10.43	24.17	21.03	22.46	26.57
35.85	34.4	26.91	29.21	34.6
20.34	19.21	23.36	21.15	11.65
26.44	30.05	25.75	26.01	31.76
38.3	52.54	47.82	46.99	33.87
32.05	37.01	24.33	24.26	27.57
45.6	87.2	56.35	57.64	63.78
63.03	135.05	77.47	80.62	102.88
47.93	45.69	37.28	34.18	55.41
95.77	135.08	84.63	104.36	142.26
68.35	84.6	61.35	69.28	40.6
57.07	59.75	48.11	52.01	40.01
71.29	101.99	64.4	67.51	78.83
49.42	34.53	35.05	34.48	35.71
48.79	70.69	55.83	59.61	38.43
29.7	26.45	34.98	28.86	28.13
52.73	111.55	68.56	62.81	47.19
62.13	104.25	68.66	66.41	59.48
65.64	91.2	65.09	73.86	66.62
54.63	78.25	57.2	64.86	70.09
24.14	24.01	35	27.17	17.61
33.62	53.3	52.9	47.52	35.21
21.81	49.49	46.2	44.87	37.63
46.07	58.27	50.31	50.98	50.8
53.39	41.65	44.71	39.43	30.27
59.74	50.92	44.56	45.87	49.79
26.5	26.29	30.16	28.75	19.95
46.18	89.48	54.84	58.26
51.45	96.27	53.94	54.01
20.32	44.08	23.67	23.55
16.9	75.38	42.64	41
28.98	31.97	26.38	28
37.81	45.75	28.03	31.62
32.44	46.19	30.57	33.3
32.32	36.95	27.51	29.84
20.67	65.15	40.03	43.3
9.08	37.64	19.85	22.07
78.4	121.02	64.14	65.16	83.74
56.36	93.07	49.11	47.57	63.75
22.05	18.28	21.81	20.38
30.12	44.68	36.41	35.17
38.62	38.98	26.15	28.21	29.95
42.94	59.31	39.63	42.11	34.56
15.74	23.49	24.45	23.2
16.78	34.01	25.96	26.67	30.92
60.11	51.28	45.34	38.59	52.83
30.25	50.63	26.95	21.93	34.05
66.05	111.04	62.83	58.38	131.88
71.22	86.68	60.66	58.64	67.85
57.61	89.99	56.03	50.03	72.26
74.46	97.71	63.3	59.67
82.02	92.94	61.47	57.08
63.56	77.92	55.67	64.63	67.65
83.07	57.86	48.8	50.69	98.74
45.16	58.28	44.87	38.57
67.49	88.52	63.22	59.41
48.29	75.22	56.1	52.09	54.42
62.28	99.05	67.41	79.32	64.67
49.74	78.01	58.47	53.87	57.7
57.41	95.44	66.83	63.78	41.72
78.43	90.12	59.79	61.13
57.8	93.36	53.9	54.43
